# Supplementary material for: Gene expression based inference of cancer drug sensitivity
Source: Nat Commun. 2022 Sep 27;13:5680. doi: 10.1038/s41467-022-33291-z (PMC9515171; doi:10.1038/s41467-022-33291-z)
Supplement: Supplementary file 3 — Dataset 1 [file 41467_2022_33291_MOESM3_ESM.xlsx]

## Sheet: Supplementary Data 1
Models	AUCPR	AUC	F1
XRT_1_AutoML_90_20220610_142541	0.85	0.79	0.79
StackedEnsemble_BestOfFamily_3_AutoML_90_20220610_142541	0.85	0.81	0.8
StackedEnsemble_AllModels_2_AutoML_90_20220610_142541	0.84	0.8	0.8
StackedEnsemble_AllModels_1_AutoML_90_20220610_142541	0.83	0.79	0.8
StackedEnsemble_AllModels_3_AutoML_90_20220610_142541	0.83	0.79	0.8
StackedEnsemble_AllModels_4_AutoML_90_20220610_142541	0.83	0.79	0.8
StackedEnsemble_BestOfFamily_2_AutoML_90_20220610_142541	0.83	0.8	0.8
GBM_2_AutoML_90_20220610_142541	0.82	0.76	0.76
StackedEnsemble_BestOfFamily_1_AutoML_90_20220610_142541	0.82	0.78	0.8
StackedEnsemble_BestOfFamily_4_AutoML_90_20220610_142541	0.82	0.78	0.8
XGBoost_1_AutoML_90_20220610_142541	0.82	0.8	0.81
GBM_3_AutoML_90_20220610_142541	0.81	0.77	0.78
GBM_5_AutoML_90_20220610_142541	0.81	0.76	0.78
DRF_1_AutoML_90_20220610_142541	0.8	0.76	0.8
GBM_1_AutoML_90_20220610_142541	0.8	0.74	0.78
GBM_4_AutoML_90_20220610_142541	0.8	0.76	0.8
StackedEnsemble_AllModels_5_AutoML_90_20220610_142541	0.8	0.77	0.8
StackedEnsemble_AllModels_6_AutoML_90_20220610_142541	0.8	0.76	0.8
DeepLearning_grid_3_AutoML_90_20220610_142541_model_1	0.79	0.72	0.77
GBM_grid_1_AutoML_90_20220610_142541_model_1	0.78	0.74	0.79
GLM_1_AutoML_90_20220610_142541	0.78	0.71	0.76
StackedEnsemble_BestOfFamily_6_AutoML_90_20220610_142541	0.78	0.75	0.8
XGBoost_3_AutoML_90_20220610_142541	0.78	0.74	0.77
GBM_grid_1_AutoML_90_20220610_142541_model_2	0.77	0.74	0.78
XGBoost_grid_1_AutoML_90_20220610_142541_model_1	0.77	0.72	0.76
DeepLearning_grid_1_AutoML_90_20220610_142541_model_1	0.76	0.73	0.8
StackedEnsemble_AllModels_7_AutoML_90_20220610_142541	0.76	0.73	0.77
StackedEnsemble_BestOfFamily_7_AutoML_90_20220610_142541	0.76	0.73	0.77
XGBoost_grid_1_AutoML_90_20220610_142541_model_3	0.76	0.71	0.75
DeepLearning_grid_2_AutoML_90_20220610_142541_model_1	0.75	0.73	0.77
XGBoost_2_AutoML_90_20220610_142541	0.75	0.7	0.79
StackedEnsemble_BestOfFamily_5_AutoML_90_20220610_142541	0.74	0.69	0.73
XGBoost_grid_1_AutoML_90_20220610_142541_model_2	0.74	0.68	0.75
DeepLearning_1_AutoML_90_20220610_142541	0.73	0.67	0.71
