# Supplementary material for: Gene expression based inference of cancer drug sensitivity
Source: Nat Commun. 2022 Sep 27;13:5680. doi: 10.1038/s41467-022-33291-z (PMC9515171; doi:10.1038/s41467-022-33291-z)
Supplement: Supplementary file 4 — Dataset 2 [file 41467_2022_33291_MOESM4_ESM.xlsx]

## Sheet: Supplementary Data 2
Patient ID	Drug	predict	p0 (Probability of non-responder)	p1 (Probability of responder)	Stage	Overall survival	group	Clinical Response
TCGA-A7-A5ZV	Cyclophosphamide	1	0.06	0.95	Stage IIA	368	Group 1	1
TCGA-A7-A5ZV	Doxorubicin	1	0.17	0.84	Stage IIA	368	Group 1	1
TCGA-A7-A5ZV	Paclitaxel	1	0.17	0.84	Stage IIA	368	Group 1	1
TCGA-A7-A6VV	Cyclophosphamide	1	0.19	0.82	Stage IIA	313	Group 1	1
TCGA-A8-A08C	5 fluorouracil	1	0.29	0.72	Stage IIA	881	Group 1	1
TCGA-A8-A08C	Cyclophosphamide	1	0.24	0.77	Stage IIA	881	Group 1	1
TCGA-A8-A08C	Epirubicin	1	0.32	0.69	Stage IIA	881	Group 1	1
TCGA-A8-A08F	5 fluorouracil	1	0.22	0.79	Stage IIIC	1004	Group 1	1
TCGA-A8-A08F	Cyclophosphamide	1	0.06	0.95	Stage IIIC	1004	Group 1	1
TCGA-A8-A08F	Docetaxel	1	0.12	0.89	Stage IIIC	1004	Group 1	1
TCGA-A8-A08F	Epirubicin	1	0.09	0.92	Stage IIIC	1004	Group 1	1
TCGA-A8-A08O	Docetaxel	1	0.35	0.66	Stage IV	943	Group 1	0
TCGA-A8-A0A6	Cyclophosphamide	1	0.08	0.93	Stage IIIC	640	Group 1	1
TCGA-A8-A0A6	Epirubicin	1	0.11	0.9	Stage IIIC	640	Group 1	1
TCGA-A8-A0A6	Exemestane	1	0.29	0.72	Stage IIIC	640	Group 1	1
TCGA-A8-A0AB	5 fluorouracil	1	0.3	0.71	Stage IIA	518	Group 1	1
TCGA-A8-A0AB	Cyclophosphamide	1	0.32	0.69	Stage IIA	518	Group 1	1
TCGA-A8-A0AB	Doxorubicin	1	0.35	0.66	Stage IIA	518	Group 1	1
TCGA-AC-A2FB	Anastrozole	1	0.33	0.68	Stage IIA	1234	Group 1	1
TCGA-AC-A2FB	Docetaxel	1	0.34	0.67	Stage IIA	1234	Group 1	1
TCGA-BH-A0DT	Cyclophosphamide	1	0.29	0.72	Stage IIA	2403	Group 1	1
TCGA-BH-A0DT	Docetaxel	1	0.33	0.68	Stage IIA	2403	Group 1	1
TCGA-BH-A0DT	Doxorubicin	1	0.31	0.7	Stage IIA	2403	Group 1	1
TCGA-C8-A1HM	Cyclophosphamide	1	0.11	0.9	Stage IIA	375	Group 1	1
TCGA-C8-A1HM	Doxorubicin	1	0.16	0.85	Stage IIA	375	Group 1	1
TCGA-C8-A1HM	Paclitaxel	1	0.14	0.87	Stage IIA	375	Group 1	1
TCGA-C8-A26W	Cyclophosphamide	1	0.11	0.9	Stage IIB	381	Group 1	1
TCGA-C8-A26W	Doxorubicin	1	0.16	0.85	Stage IIB	381	Group 1	1
TCGA-C8-A26X	5 fluorouracil	1	0.29	0.72	Stage IIA	376	Group 1	1
TCGA-C8-A26X	Cyclophosphamide	1	0.06	0.95	Stage IIA	376	Group 1	1
TCGA-C8-A26X	Doxorubicin	1	0.12	0.89	Stage IIA	376	Group 1	1
TCGA-E9-A1NC	5 fluorouracil	1	0.25	0.76	Stage IIB	1203	Group 1	1
TCGA-E9-A1NC	Cyclophosphamide	1	0.11	0.9	Stage IIB	1203	Group 1	1
TCGA-E9-A1NC	Doxorubicin	1	0.09	0.92	Stage IIB	1203	Group 1	1
TCGA-E9-A1NC	Tamoxifen	1	0.24	0.77	Stage IIB	1203	Group 1	1
TCGA-E9-A1R2	Cyclophosphamide	1	0.16	0.85	Stage IIIC	1063	Group 1	1
TCGA-E9-A1R2	Docetaxel	1	0.28	0.73	Stage IIIC	1063	Group 1	1
TCGA-E9-A1R2	Doxorubicin	1	0.2	0.81	Stage IIIC	1063	Group 1	1
TCGA-E9-A5FK	5 fluorouracil	1	0.18	0.83	Stage IIIC	812	Group 1	1
TCGA-E9-A5FK	Cyclophosphamide	1	0.07	0.94	Stage IIIC	812	Group 1	1
TCGA-E9-A5FK	Methotrexate	1	0.19	0.82	Stage IIIC	812	Group 1	1
TCGA-LD-A74U	Docetaxel	1	0.19	0.82	Stage IIIC	402	Group 1	0
TCGA-S3-AA14	Cyclophosphamide	1	0.27	0.74	Stage I	529	Group 1	1
TCGA-S3-AA14	Doxorubicin	1	0.35	0.66	Stage I	529	Group 1	1
TCGA-Z7-A8R5	Cyclophosphamide	1	0.24	0.77	Stage IIIA	3287	Group 1	0
TCGA-Z7-A8R5	Doxorubicin	1	0.33	0.68	Stage IIIA	3287	Group 1	0
TCGA-A8-A08O	Anastrozole	1	0.42	0.59	Stage IV	943	Group 2	0
TCGA-A8-A08O	Vinorelbine	1	0.45	0.56	Stage IV	943	Group 2	0
TCGA-Z7-A8R5	Paclitaxel	1	0.43	0.58	Stage IIIA	3287	Group 2	0
