# Supplementary material for: Gene expression based inference of cancer drug sensitivity
Source: Nat Commun. 2022 Sep 27;13:5680. doi: 10.1038/s41467-022-33291-z (PMC9515171; doi:10.1038/s41467-022-33291-z)
Supplement: Supplementary file 6 — Source Data [file 41467_2022_33291_MOESM6_ESM.xlsx]

## Sheet: Figure 1c
Precily_pathways	CaDRReS-Sc	RandomForest_genes	RandomForest_pathways	Theodore et al.	ElasticNet-pathways	Precily_genes	ElasticNet_genes
0.591023	0.444017	0.377687	0.525068	0.534502	0.451409	0.517542	0.097301
0.662296	0.681408	0.437973	0.624523	0.305547	0.401232	0.529374	0.297372
0.610698	0.518179	0.651304	0.521975	0.09228	-0.07548	0.281201	-0.10074
0.318921	0.504142	0.358379	0.390149	0.405441	0.166198	0.252706	0.100802
0.55112	0.516028	0.534692	0.443902	0.37576	0.412826	0.26116	0.482997
0.496086	0.428616	0.621696	0.524606	0.449955	0.499179	0.53318	0.294301
0.532299	0.411246	0.605278	0.491063	0.487516	0.527491	0.418542	0.175393
0.673341	0.49924	0.683073	0.552117	0.652733	0.540297	0.421413	0.274852
0.517812	0.526254	0.430184	0.35102	0.350072	0.22635	0.36536	0.104406
0.674483	0.67144	0.469586	0.643245	0.427227	0.647301	0.481656	0.463006
0.482007	0.472351	0.438505	0.431746	0.464684	0.439305	0.43473	0.342878
1	1	0.043655	-1	0.275197	1	-1	0.138439
0.530982	0.373652	0.441946	0.316418	0.385877	0.421224	0.321699	0.240123
0.517938	0.473371	0.521405	0.444574	0.583035	0.410223	0.335032	0.215212
0.683382	0.585072	0.72225	0.605516	0.547053	0.599841	0.39242	0.394245
0.287605	0.188553	0.269847	0.224773	0.537013	0.268238	0.273532	0.093776
0.393211	0.330151	0.232431	0.183176	0.352464	0.284814	-0.08404	0.111967
0.416519	0.56316	0.358636	0.538889	0.30763	0.322351	0.27681	0.147749
0.60755	0.500687	0.41	0.540865	0.487133	0.484844	0.316712	0.0785
0.641879	0.590823	0.631167	0.595642	0.492143	0.546024	0.445857	0.335645
0.595348	0.574307	0.477696	0.532768	0.322098	0.442961	0.359132	0.484913
0.630487	0.606888	0.50235	0.536889	0.59689	0.569079	0.408706	0.117358
0.499567	0.441181	0.385875	0.354424	0.537654	0.38823	0.317509	0.124634
0.761195	0.694349	0.688511	0.728435	0.588889	0.602988	0.713124	0.216429
-1	-1	-0.73218	1	-0.03525	-1	-1	-0.60811
0.54399	0.538764	0.31087	0.435437	0.561109	0.504066	0.456086	0.214278
0.732553	0.582088	0.465416	0.590021	0.54642	0.628577	0.553926	0.201569
0.586762	0.575843	0.325682	0.600592	0.070935	-0.13208	-0.04269	0.102588
0.339908	0.37953	0.401823	0.166129	0.023465	0.153146	0.183019	0.21722
1	1	0.552088	-1	-0.03535	1	1	-0.41259
0.611627	0.584323	0.505801	0.630428	0.561647	0.583932	0.395233	0.112008
0.57731	0.5433	0.594221	0.466487	0.575153	0.481243	0.602195	0.179005
0.469545	0.294511	0.401275	0.486687	0.511654	0.373619	0.227056	0.066372
-1	-1	0.96908	-1	0.256867	-1	0.018205	0.962899
0.10882	0.401567	0.513797	0.330066	0.273906	0.403275	0.392959	0.23634
0.557696	0.517661	0.33438	0.381895	0.516075	0.394016	0.221267	0.22992
0.394797	0.482331	0.563826	0.469925	0.489685	0.427097	0.586372	0.234295
0.600315	0.48936	0.672582	0.467623	0.613047	0.5207	0.424408	0.288447
0.440986	0.25232	0.357898	0.365102	0.335012	0.36225	0.077331	0.230964
0.579214	0.569972	0.480373	0.472473	0.54544	0.489837	0.618934	0.215169
0.664445	0.518765	0.440634	0.613654	0.534332	0.59402	0.396413	-0.01146
0.623984	0.636431	0.654615	0.55412	0.554605	0.566727	0.581397	0.248404
0.651914	0.631274	0.622501	0.575253	0.512809	0.543002	0.557203	0.228307
0.695225	0.651762	0.553135	0.603533	0.521302	0.68647	0.43473	0.207938
0.706494	0.573419	0.505991	0.531253	0.165542	0.329818	0.523441	0.205863
0.697762	0.620995	0.52744	0.543118	0.4254	0.631325	0.387137	0.254728
0.445695	0.559624	0.394833	0.415734	0.507646	0.526486	0.279362	0.291973
0.431784	0.579169	0.473161	0.457502	0.496754	0.546716	0.434226	0.215974
0.701445	0.510746	0.557671	0.569464	0.223503	0.146749	0.342667	0.239633
0.308596	0.268481	0.345352	0.321039	0.278902	0.232258	0.052936	0.114689
0.73896	0.573818	0.507293	0.509015	0.57217	0.503312	0.490456	0.21279
0.523207	0.466378	0.506546	0.359713	0.486368	0.414886	0.411171	0.237985
-1	-1	0.344703	1	-0.21628	-1	-1	-0.64207
0.48916	0.396134	0.61234	0.366127	0.549352	0.368204	0.484938	0.348708
0.702298	0.526796	0.584267	0.480452	0.374433	0.533697	0.424309	0.344934
0.511909	0.360722	0.60224	0.254235	0.525919	0.326575	0.337733	0.155124
0.625823	0.591264	0.455322	0.504389	0.400847	0.497802	0.544243	0.191375
0.600031	0.613769	0.658927	0.568285	0.603862	0.577411	0.503032	0.250549
0.71161	0.619883	0.640953	0.57759	0.653437	0.613714	0.502486	0.191993
0.437382	0.447282	0.354345	0.45642	0.507119	0.32228	0.505232	0.197931
0.407001	0.405384	0.505501	0.387224	0.432791	0.317563	0.48024	0.196968
0.725811	0.421155	0.20651	0.555325	0.193343	0.424068	0.405655	-0.00273
0.655356	0.56259	0.630017	0.619924	0.567005	0.651971	0.42844	0.292083
0.475179	0.413198	0.496238	0.34363	0.630434	0.375538	0.346796	0.281592
0.533406	0.540876	0.418923	0.360799	0.422223	0.21558	0.502414	0.031962
0.436981	0.561648	0.562618	0.378883	0.431874	0.453779	0.602219	0.289347
0.169077	0.398718	0.26341	0.154594	0.110488	0.328804	0.152141	0.272667
0.518253	0.406253	0.567009	0.409761	0.551348	0.418	0.488376	0.108785
0.533944	0.560966	0.557933	0.568986	0.425503	0.577079	0.403358	0.341331
0.547539	0.495719	0.512004	0.475205	0.573497	0.532716	0.405554	0.286619
-1	-1	-0.0546	1	0.258901	-1	1	0.2117
0.613592	0.492573	0.595414	0.462356	0.510837	0.511341	0.427663	0.297679
0.48741	0.493639	0.359653	0.471637	0.496013	0.472981	0.319859	0.066976
0.507858	0.448969	0.541821	0.424873	0.485578	0.468787	0.431888	0.3124
0.664714	0.697865	0.617421	0.680059	0.565691	0.702866	0.599269	0.344007
0.37376	0.436247	0.378345	0.265498	0.473382	0.151511	0.269531	-0.16107
0.45878	0.493215	0.454458	0.454818	0.285074	0.331771	0.325801	0.498725
0.511891	0.556792	0.605217	0.521759	0.474689	0.505355	0.598066	0.269456
0.49877	0.532578	0.647221	0.50791	0.584106	0.600278	0.55417	0.27256
1	1	-0.97916	-1	0.160005	1	-1	-0.67577
-1	-1	-0.39279	1	0.03813	-1	-1	-0.62884
0.43835	0.600533	0.508772	0.391425	0.354679	0.341012	0.272169	0.124085
0.59017	0.474007	0.346192	0.409861	0.608499	0.457674	0.433344	0.100072
0.726499	0.644919	0.725245	0.702311	0.591746	0.684132	0.575422	0.222164
0.531884	0.500881	0.569293	0.534968	0.50832	0.558419	0.417245	0.168858
0.437446	0.36191	0.487437	0.417896	0.550593	0.381116	0.446387	0.149997
0.578521	0.614698	0.47362	0.488435	0.5809	0.560938	0.539433	0.201916
0.371651	0.527786	0.518562	0.417599	0.418733	0.377608	0.468839	0.209768
0.648385	0.54883	0.565274	0.489706	0.654429	0.6331	0.219092	0.148198
0.305544	0.474201	0.502467	0.34302	0.371686	0.465319	0.335031	0.245501
0.651595	0.614868	0.480316	0.620739	0.532569	0.645487	0.52406	0.163081
0.679074	0.683165	0.688719	0.616896	0.576147	0.677142	0.59025	0.20728
0.532137	0.435012	0.498246	0.377177	0.42119	0.42583	0.368999	0.117268
0.541091	0.542735	0.541553	0.451543	0.547739	0.496777	0.522545	0.340108
0.645356	0.463692	0.601719	0.556205	0.690612	0.422792	0.400088	0.205541
0.540994	0.559204	0.568263	0.467328	0.530015	0.431541	0.424654	0.402614
0.644356	0.645138	0.433333	0.543366	0.577379	0.627248	0.622434	0.212871
0.651034	0.525776	0.60171	0.541231	0.499137	0.483545	0.417291	0.17051
0.411168	0.427679	0.475142	0.368631	0.363023	0.388295	0.304134	-0.03702
0.438914	0.465576	0.504124	0.424664	0.300532	0.318757	0.444382	0.249069
0.730401	0.610647	0.769493	0.671638	0.547996	0.559232	0.497489	0.284646
0.810292	0.640431	0.642253	0.685105	0.496709	0.605903	0.582155	0.206593
0.687641	0.543808	0.743909	0.571091	0.665123	0.538738	0.424504	0.357259
1	1	-0.34383	-1	-0.12488	1	-1	-0.49898
0.744935	0.504575	0.47013	0.592153	0.378728	0.509397	0.568675	0.19778
0.499272	0.359115	0.458302	0.388533	0.333458	0.462677	0.403868	0.193414
0.473566	0.306634	0.360872	0.145523	0.474736	0.307845	0.265249	0.180434
0.339426	0.274415	0.412049	0.417855	0.410627	0.334054	0.219438	0.169164
0.610816	0.572787	0.6744	0.585144	0.516302	0.542957	0.440502	0.238186
0.586207	0.535893	0.328869	0.336093	0.277051	-0.05971	0.32882	0.137584
0.392198	0.553647	0.271335	0.42923	0.396025	0.255772	0.137934	0.11676
0.454176	0.453064	0.523404	0.372241	0.543187	0.406602	0.375831	0.415739
0.618582	0.599014	0.582753	0.574554	0.567173	0.59057	0.589355	0.259081
0.558136	0.513388	0.525955	0.465325	0.591779	0.531691	0.396718	0.411181
0.726088	0.649955	0.495938	0.525586	0.479897	0.608967	0.514873	0.22875
0.787904	0.76374	0.606227	0.77435	0.451638	0.74275	0.583671	0.325025
0.636597	0.614762	0.614627	0.523752	0.516359	0.570168	0.45634	0.140584
0.633909	0.616556	0.649488	0.565855	0.059059	0.206572	0.320958	0.055535
0.679675	0.625528	0.468413	0.537245	0.513451	0.679093	0.448919	0.241209
0.599753	0.617311	0.580945	0.590115	0.468656	0.573847	0.487496	0.362769
-1	-1	0.291763	1	0.074878	-1	-1	0.556997
0.625077	0.571471	0.647331	0.531086	0.590995	0.606113	0.355222	0.209729
0.342265	0.480957	0.333179	0.291809	0.251571	0.248065	0.189169	0.278089
0.667039	0.473151	0.540317	0.551587	0.334999	0.386269	0.306207	0.14219
0.480511	0.449082	0.567432	0.349711	0.429342	0.396761	0.569908	0.241334
0.413589	0.439717	0.532602	0.344187	0.399575	0.412538	0.567277	0.243857
0.661364	0.499865	0.603653	0.422509	0.506547	0.464389	0.302936	0.125572
0.578467	0.556615	0.644322	0.396729	0.550655	0.461138	0.350277	0.246353
0.513514	0.48019	0.448737	0.424869	0.415634	0.385603	0.374588	0.395709
1	1	-0.72243	-1	0.365746	1	-1	-0.95945
1	1	-0.31062	-1	-0.07607	1	1	-0.33133
0.611543	0.55668	0.537418	0.631135	0.643987	0.631441	0.423787	0.106782
0.580543	0.458981	0.535644	0.466047	0.5444	0.524938	0.478352	0.200279
0.538112	0.517365	0.686077	0.394896	0.504658	0.390446	0.383761	0.261484
0.483355	0.606581	0.413158	0.485725	0.193311	0.034083	0.354443	0.14962
0.546094	0.569875	0.226494	0.518837	0.456512	0.599332	0.431991	0.025295
-0.71148	-0.95196	-0.03493	0.632453	0.255623	-0.9478	0.448389	-0.38178
-1	1	-0.89864	-1	0.082935	-1	-0.21824	-0.87305
0.620108	0.602513	0.669598	0.565945	0.059456	0.064654	0.417793	-0.07058
0.668251	0.63006	0.750143	0.558626	-0.0795	0.089186	0.185367	0.042853
0.341735	0.472877	0.558533	0.376788	0.09611	0.200064	0.178945	0.084614
0.418317	0.357821	0.503774	0.295462	0.536773	0.333423	0.353109	0.173371
0.770634	0.68901	0.556287	0.667117	0.496495	0.671742	0.5996	0.168017
0.585139	0.504705	0.429991	0.44738	0.429682	0.449112	0.403801	0.165853
0.670112	0.566096	0.41445	0.560011	0.551778	0.511571	0.391156	0.13691
0.564345	0.614679	0.612053	0.598083	0.513785	0.605672	0.408986	0.345091
0.319548	0.387676	0.410649	0.243226	0.206689	0.003502	0.272074	0.177855
0.602695	0.620787	0.556609	0.566496	0.421299	0.565126	0.607381	0.138574
0.713038	0.574374	0.499176	0.61227	0.628436	0.56298	0.65125	0.102367
0.577248	0.496237	0.577458	0.463543	0.685336	0.483693	0.618799	0.431776
0.329206	0.377378	0.572785	0.270896	0.568247	0.306148	0.564874	0.377218
1	1	-0.04512	-1	0.288997	1	1	-0.37596
0.622291	0.612575	0.703022	0.628211	-0.0276	0.081958	0.522783	-0.03665
0.602787	0.522419	0.399726	0.504982	0.344807	0.400462	0.463456	0.019229
0.5116	0.391362	0.373812	0.44236	0.277983	0.393568	0.443089	0.062191
0.506681	0.515693	0.536085	0.330485	0.229722	0.321536	0.341419	0.460593
0.600524	0.580548	0.438527	0.486582	0.626192	0.567169	0.461538	0.190112
0.728764	0.65476	0.510936	0.602718	0.577244	0.691671	0.555913	0.307928
0.850462	0.699281	0.599051	0.770962	0.410408	0.573527	0.700724	0.566304
0.573792	0.557434	0.613265	0.545659	0.504654	0.56729	0.643559	0.28477
0.493982	0.510553	0.633171	0.418249	0.54016	0.438445	0.58524	0.285062
0.497071	0.53095	0.556388	0.482928	0.407028	0.463519	0.565649	0.265659
0.755154	0.654481	0.666512	0.680753	0.545318	0.639393	0.526114	0.252544
0.582835	0.591257	0.377017	0.554861	0.204933	0.250971	0.357187	0.026173
0.716654	0.682755	0.54606	0.630015	0.553802	0.675494	0.571141	0.267924
0.704395	0.615587	0.496906	0.554402	0.486596	0.305816	0.28498	0.008741
0.269741	0.316969	0.266986	0.339975	0.365405	0.285149	0.259714	0.084359
0.677662	0.565686	0.546727	0.585665	0.456652	0.579238	0.449559	0.046825
0.718701	0.514562	0.547806	0.489142	0.541829	0.532462	0.299856	0.199665
0.571594	0.47037	0.425251	0.368244	0.463407	0.422317	0.243122	0.094171
0.628148	0.544153	0.598569	0.574364	0.536853	0.550159	0.513072	0.27785
-1	-1	-0.156	1	0.106841	-1	-1	-0.06529
0.596572	0.58602	0.635026	0.500948	0.493837	0.59274	0.528273	0.213066

## Sheet: Figure 1d
Observed GDSC LN IC50	Predicted LN IC50
2.47886	3.89456
3.74805	-0.154812
-0.933771	1.69831
2.43306	1.55477
1.46384	-0.444344
5.89305	3.35599
3.90107	2.95302
2.59059	1.31098
2.07791	2.21301
6.06916	3.92232
2.37873	1.50052
2.77144	2.19704
3.84273	1.16806
5.00385	3.85272
3.4227	3.41738
-0.551583	0.77138
3.06645	2.40397
3.23313	1.42237
0.76303	-0.344233
2.5016	0.573905
3.42445	1.41519
2.24672	1.93845
3.87116	1.04549
3.18507	1.82335
1.90726	0.545995
3.52613	2.32618
5.9922	3.76494
2.33515	2.4264
2.73784	1.50992
-4.73639	-4.22501
0.585231	0.367352
-3.14263	-1.84898
5.8155	5.14195
1.97655	1.59781
3.62229	2.83328
3.28218	1.7555
5.84203	4.12403
3.82694	1.40776
4.39712	4.54044
6.06046	3.86827
-4.92352	-3.64914
-2.88177	-2.3953
-3.28484	-3.65708
3.95151	3.07498
1.58899	0.110649
-2.78029	-3.35191
-2.94194	-4.41953
3.17847	2.14738
1.85048	0.483202
5.02293	3.48726
-1.55611	-1.27973
5.97086	3.7424
6.00791	4.58923
3.70464	2.57185
6.00471	4.08296
2.3186	0.893075
4.22733	2.47483
2.99544	2.06871
4.03256	2.91611
-2.79927	0.363098
-0.246931	-0.390964
4.16725	3.00128
5.76699	3.70022
3.33381	2.90554
3.46111	2.39841
5.67155	3.72742
2.20184	1.824
5.26488	3.00503
5.03197	3.10016
3.3842	0.370932
2.06017	2.49849
3.68097	1.75573
3.74399	2.24721
5.52576	3.71669
5.52081	4.40525
4.73194	2.71238
3.30675	2.21307
4.93399	4.17969
-2.13159	-1.91527
5.58935	4.23397
-1.69039	-1.24246
4.50958	3.1343
6.08255	4.4264
4.66746	3.88272
-0.225726	-0.293316
2.94869	0.988129
2.0701	0.389727
3.64619	2.99736
4.5629	3.13599
5.85356	3.06447
3.96344	0.448778
6.38771	4.87351
3.93594	2.19486
3.35231	3.41934
2.56273	3.0261
2.43145	1.68147
1.48755	1.19585
4.72943	2.93638
5.2389	3.37868
2.8619	1.47538
2.96089	1.08866
3.08134	2.57262
6.08327	3.24095
-2.60832	-3.73416
2.82874	2.58028
5.44507	3.07433
0.641888	0.698471
4.96159	3.10742
1.56773	-0.466438
5.77195	4.16454
1.00719	0.229042
5.1539	4.2824
-0.482501	-1.38801
3.21563	3.24449
1.76984	2.42749
2.87213	2.34512
-4.47484	-2.61627
6.06293	3.61992
4.27717	3.77162
-1.05824	-1.49663
5.56816	3.91459
3.25801	2.20799
2.89621	2.9543
3.48781	4.34031
-2.99663	-3.91648
3.95223	2.49294
3.26751	1.71143
-2.72053	-2.7731
2.40753	2.54898
3.51018	2.65892
0.972964	0.482882
0.45985	-0.0727757
6.80461	4.96428
0.275109	0.206288
-0.776716	1.04262
1.48359	0.842075
2.80357	2.31267
2.00547	2.10083
1.13301	-0.342051
4.08899	2.24464
5.65525	3.42895
3.30319	1.28494
-4.45926	-4.12098
-2.09705	-3.051
-3.466	-3.70642
0.846758	0.659707
3.51729	2.50041
2.59778	1.41798
4.33584	3.03067
4.58111	2.89286
3.91061	2.8838
4.00096	3.10368
4.82563	3.2343
2.63808	1.04925
3.74534	2.82171
2.168	3.12921
3.05114	2.11906
0.687747	3.86125
0.652471	1.29932
0.874302	1.29746
5.09589	4.26679
5.1685	4.26209
0.746455	2.08344
2.03458	3.46013
4.61871	5.14354
1.39844	3.61192
2.02902	2.15983
1.52686	2.35131
4.67102	4.76611
1.93087	4.22104
-0.383823	1.46655
3.20631	2.33338
1.37117	3.02774
0.632429	0.800179
1.01944	2.35237
1.44139	1.36279
0.879295	1.76388
2.9505	4.86863
1.51605	1.34391
0.3283	0.116105
0.471459	3.00412
3.46191	4.88757
1.67884	2.5422
2.27315	1.77856
-5.35426	-3.80147
-0.045463	0.720321
-3.27694	-0.418053
6.181	5.84104
1.68349	2.08008
3.98578	4.184
3.92238	1.63397
4.53631	4.8661
0.10929	2.45611
4.48546	5.18558
5.53567	4.33305
-4.53081	-3.17826
-2.64853	-1.18427
1.20099	1.99393
0.764098	1.20123
-3.00052	-2.91541
-5.211	-2.95936
4.03432	2.80644
2.28089	1.45106
4.04339	2.89681
-2.02479	0.0667075
5.65353	4.8615
5.7951	5.35245
1.90267	2.44628
3.5237	4.74465
1.29686	1.04366
3.69754	3.4801
2.25338	2.60435
1.91708	2.82451
-1.02351	1.94399
-0.815365	0.550124
3.43138	3.85245
5.16448	4.66468
3.16048	3.74774
2.68314	2.64754
3.48438	4.05598
3.72008	2.64588
3.51101	4.25326
5.21832	4.05573
1.70515	2.48147
1.97746	3.80095
3.13634	2.22867
2.77614	2.87178
5.48164	4.18215
4.80933	4.64288
4.15725	3.6995
3.71916	3.74071
5.02208	4.8399
-1.79742	-0.435195
5.51981	4.98038
-1.59065	-1.20269
4.47681	4.01155
5.4169	5.12848
3.22233	4.41782
0.154754	1.0732
-0.14513	0.110826
0.186595	2.25373
1.634	2.54436
4.00263	4.03921
5.11553	4.54775
0.615932	2.06052
6.00753	5.51911
3.8093	3.40221
3.86045	4.31
2.3683	4.24764
2.38113	2.51234
0.619715	1.39589
4.45352	4.25811
5.10267	4.67154
4.81578	4.73037
1.72955	1.44618
2.20002	1.35659
4.39163	2.83294
5.04413	4.48063
-3.6618	-1.41783
3.22322	2.68115
4.75862	4.1349
0.04408	-0.370265
2.33228	4.20737
1.11428	1.77492
5.54976	4.7719
-1.01522	1.22466
4.56985	4.30049
-1.33377	-0.721576
4.77756	3.00015
3.1742	2.61645
2.64577	3.7157
-3.54892	-1.60056
5.41542	4.35159
4.32191	4.56106
-0.713452	0.183951
2.73898	3.43017
3.15561	2.39306
1.53211	0.798818
3.12587	2.24331
-2.75434	-2.26625
4.40685	2.96974
2.47683	2.6179
-4.08997	-2.43051
2.41862	4.05501
3.08779	3.46665
-0.320857	1.47978
0.669108	1.37353
5.19499	5.78379
-0.736102	0.799358
-0.237327	1.34237
-1.10132	-1.18562
2.52624	1.56604
5.28517	3.85777
0.188871	1.66592
4.05354	1.5762
2.40914	3.1627
2.17661	2.02548
-4.77083	-3.19167
-3.29494	-1.95461
-5.25623	-2.81824
0.866942	1.65047
1.76149	1.56697
1.79764	1.8767
3.99636	3.9091
3.84169	3.4081
5.26628	4.09664
3.44026	3.64355
4.18267	4.36225
1.91158	2.24131
3.59473	3.93393
3.36254	3.64865
3.02294	2.49828
5.5461	3.30051
1.72355	2.38433
0.561507	1.78637
4.68062	4.75292
4.80064	4.06701
1.48596	1.31097
2.99202	3.1699
5.24774	4.29016
3.00465	2.41169
2.47568	2.35181
1.07173	0.876492
5.15048	4.90714
2.00452	2.93386
0.593152	1.0769
2.93415	3.28101
0.952577	2.57352
0.81195	0.303725
1.40327	2.0303
1.92823	1.74487
1.60215	1.37963
5.38077	3.97938
1.56599	1.51529
-1.03331	-0.427099
1.91201	2.74002
5.35564	4.70593
2.20589	3.26624
1.66299	2.29523
-4.65347	-4.56794
0.509344	0.840174
-2.90671	-2.84567
6.31525	5.63539
0.298115	2.26444
2.56301	1.77856
3.39278	3.37082
5.14212	4.65707
1.03574	2.44523
4.79465	4.5523
4.55764	4.5354
-4.23126	-3.41358
-3.2802	-1.95563
-1.85236	-0.617848
1.70469	1.51584
-3.42208	-2.88525
-4.24707	-4.26955
3.51264	3.05187
2.26134	1.87055
2.53793	2.88554
-2.54215	-1.04873
5.35217	4.64085
5.12856	5.00846
3.38492	3.4569
5.02753	4.6634
-0.981786	0.354545
4.04535	3.23944
2.20091	2.54589
3.85393	3.69351
-3.73117	-1.81477
-0.712248	0.479286
4.36592	3.90473
5.22119	4.70725
2.5096	3.22037
2.90518	2.60356
4.29885	4.35512
3.27974	2.15007
4.00615	4.22112
4.09842	4.99613
1.91176	2.73031
1.76559	1.6769
2.46403	2.60172
3.2717	3.73212
5.17434	4.20538
5.82515	4.72482
3.56607	4.32069
4.47498	4.14302
5.36225	4.91504
-2.75677	-2.74233
4.27832	4.8366
-1.53362	-1.46168
1.84651	3.84216
5.48867	4.70806
3.98437	4.22931
1.65855	0.402534
2.27912	0.726913
1.64653	2.26372
2.37322	1.77222
4.77029	4.62162
5.27101	4.32955
2.48646	1.8484
6.0028	5.3177
1.99602	2.65138
2.14415	3.81072
5.53379	4.17382
1.88951	2.54073
0.742598	1.04812
5.27102	4.48583
3.21017	4.54769
5.2836	3.59244
1.48889	2.63656
2.32991	0.831369
4.12973	4.20913
3.97535	4.27388
-3.40096	-3.53965
5.16067	3.5499
4.85996	3.82971
1.96141	1.28376
3.2314	3.24326
-0.101957	1.07407
5.4451	4.70985
0.476855	1.10133
4.58598	4.15834
-0.753426	-1.73223
5.83537	4.40206
2.30347	3.15509
3.33904	3.18629
-3.73039	-2.5067
3.99954	4.79099
4.17244	4.48082
-0.062657	-0.642312
4.13667	4.94196
1.90608	2.6524
2.96444	2.65255
4.50359	4.729
-5.09026	-4.91917
2.36493	3.188
1.82021	2.59064
-6.29747	-3.89374
1.73335	3.27376
3.78714	3.64375
0.896352	1.70719
0.085305	0.144129
5.49955	5.52157
0.468732	-0.715298
-0.592506	-0.48669
0.971772	1.09513
3.14771	2.86499
2.96654	2.60698
1.6822	2.0272
4.36974	2.35604
4.15042	3.54139
2.7739	1.93293
-4.77854	-4.13798
-2.13534	-3.05478
-3.92181	-3.73523
1.80464	1.5337
2.8991	3.33253
2.96614	1.52072
4.04374	3.63226
3.68727	4.17493
4.57481	4.06408
3.85318	3.63397
3.91627	4.15765
1.72341	1.87132
3.55533	3.43025
3.49187	5.52565
-0.207625	1.98277
3.59077	1.69614
3.79647	3.25201
-1.06966	1.46268
4.34341	4.41035
1.27217	1.92713
5.76913	4.90059
2.66858	3.48545
2.9493	1.35883
2.16587	1.24379
1.67618	1.75437
2.98611	2.7105
-2.00714	3.90934
2.95439	3.43708
-1.36174	-2.17523
6.69806	5.65825
2.83443	2.71695
5.33326	5.00005
-1.59791	-3.324
-2.56026	0.0674698
-3.1263	-2.80141
5.81435	3.168
4.77464	3.06878
4.03654	3.92859
4.8873	4.67879
5.18901	5.1706
3.54089	5.10955
3.68776	3.31137
1.3822	2.32048
3.08027	3.96767
2.52247	3.80019
3.22717	2.68275
4.36357	3.93022
5.66754	4.769
2.69774	3.11738
1.81948	2.99207
4.96169	4.43422
4.71657	4.67766
2.56692	3.20789
3.17161	4.16214
-2.41476	-1.59934
5.68397	4.98049
3.27846	4.59777
1.24103	0.841093
3.35878	3.6162
4.98476	4.3278
6.39256	5.75346
4.63828	4.66517
-0.485433	1.01063
2.12306	2.86906
5.35234	4.70778
4.58063	3.14688
4.31792	4.6005
5.32057	4.5242
0.247006	0.550914
5.6677	4.64034
4.85157	4.79139
0.365849	-0.474027
4.50375	4.63401
5.76607	4.05638
3.85411	5.06655
5.38978	4.68384
-1.28259	-0.549338
3.99134	4.07787
0.615966	2.43637
3.54466	3.89604
4.00767	3.41887
3.87721	2.96472
-0.742919	0.571967
1.42361	0.587363
4.65587	3.54439
4.92706	4.06257
1.06903	-1.85386
3.29761	3.72961
4.89985	4.18254
3.89892	4.45078
3.95609	3.21435
3.92087	3.56138
1.45502	1.90719
4.91262	3.72676
1.73032	0.0586277
2.41507	2.64302
4.83173	4.13205
3.22911	4.32398
0.376841	1.32134
2.16973	2.43969
4.59317	4.76059
3.77839	3.57527
1.49731	2.64333
1.2554	1.51418
5.08933	4.96522
2.42785	4.37943
2.69809	1.83166
2.32244	1.1792
3.14918	3.33481
0.623756	1.80149
3.29743	2.89455
1.42351	1.63084
0.924025	0.697814
4.79274	4.83285
0.743397	2.19864
-0.238328	0.452301
2.86059	3.04944
4.81604	4.37011
2.78025	3.45161
1.02274	2.31489
-5.78247	-4.2994
0.328416	0.654182
-4.35977	-3.49819
5.99707	5.81676
1.5298	2.47479
0.79312	2.25934
2.34867	2.83953
4.3543	4.85672
-1.15957	0.720865
4.72136	4.66394
2.70128	4.68715
-5.09445	-4.02306
-0.847729	-2.30692
-4.98963	-3.96914
-0.562147	-1.25888
0.164058	0.529068
-3.47511	-3.08675
-6.01663	-4.79396
1.8407	3.32561
2.63094	2.52859
2.92204	3.42276
-2.27039	-1.0728
4.49944	4.47573
4.99497	5.15738
3.0914	1.30981
5.08395	4.73543
0.495164	0.970602
3.39625	2.98051
1.33649	2.22859
3.33252	1.82141
-4.85332	-2.56766
0.299326	-0.228142
3.4899	4.40625
4.54171	4.57669
2.53473	4.19725
1.82327	2.73085
2.42577	4.13248
1.56567	3.33835
3.12524	4.56458
4.76404	3.41994
3.13872	3.28782
0.812587	0.967361
1.61546	2.77466
1.68061	1.27284
4.40166	4.44697
4.98582	4.88405
3.45186	3.94249
3.3183	3.99518
3.62675	4.90747
-3.2527	-3.32799
4.82195	5.10139
-2.3975	-1.57138
2.32969	3.93732
4.51656	5.0874
3.62173	4.08029
-0.691344	-0.0922386
0.206737	0.00325527
2.54878	3.80989
3.46304	3.80001
3.35737	4.4798
3.14161	4.26487
3.95072	2.28179
5.32812	5.47385
3.75053	3.37345
4.79915	4.31311
4.83882	4.65968
1.87417	2.81667
0.245855	1.07471
3.54688	4.21512
3.74817	4.27239
1.79448	0.292821
-0.090299	2.69535
3.1434	3.35087
2.45019	3.82778
-4.99253	-4.0596
2.0167	4.20823
3.85049	4.51035
-1.59722	-0.102526
3.75485	4.75995
-0.948515	-0.444603
4.6852	4.79538
0.98226	0.663862
4.0346	4.09079
-1.13655	-1.01438
4.07726	5.55065
2.30777	3.08206
2.35929	3.08467
-3.02351	-1.67962
4.92805	4.73839
3.28677	4.80507
-0.991917	-0.296656
3.24285	0.960957
2.51872	2.40116
-0.311531	1.5864
2.00533	3.50867
-5.42734	-3.75924
1.85626	3.4685
1.7886	2.19494
-3.72788	-3.69044
2.77483	2.30788
2.27395	3.25868
0.872669	0.408307
-0.834446	0.210331
4.23466	5.62347
-1.89823	-0.509958
-2.31804	-1.2784
-3.35225	-1.23703
0.417018	1.44634
0.880021	2.21177
3.22545	3.23718
2.55273	2.39897
3.69752	4.15686
1.63443	2.21445
-6.33378	-4.70423
-4.28818	-3.64619
-4.88516	-4.34178
1.69351	1.24699
1.21815	1.7366
0.862745	1.29484
2.79999	3.66393
2.88988	3.68271
4.78416	4.39076
2.22526	3.66956
3.41843	4.39619
0.418157	0.654984
3.31857	3.47871
7.36098	6.51307
2.85301	3.05028
5.25681	5.92875
3.9844	3.04644
3.15994	2.85452
5.07378	5.06201
5.39515	4.57862
2.54852	3.91804
5.71997	5.12539
6.13388	4.84825
5.84861	4.17645
2.94734	3.02357
2.48168	3.74968
7.04541	5.62358
2.59999	5.38038
2.17818	2.61668
3.7716	3.5683
3.48863	3.41264
3.24908	2.66289
3.05232	3.77802
3.32675	3.84861
2.25845	3.84862
6.72424	5.98176
2.20975	3.81022
0.4286	2.06471
3.97584	3.86318
4.64664	5.17989
3.0261	4.86071
2.6109	3.14624
-4.72952	-3.58512
1.67072	1.79104
-3.0154	0.386173
6.36519	6.35095
4.30751	3.04724
2.57125	4.15061
3.82637	4.02798
5.87855	5.49883
-1.45107	3.36701
5.93866	5.14155
-3.14231	-0.338544
-3.33954	-2.24039
-0.357881	-0.253647
-1.26033	-1.54897
4.18715	3.54158
2.94448	1.33852
-2.09694	-0.891777
-2.6756	-0.279337
4.8723	4.60695
4.66588	3.34187
4.6962	4.91536
-0.821534	-0.394859
5.65723	5.28495
6.4826	6.08721
3.74659	3.48386
2.4855	5.47033
0.870709	1.61685
4.86195	4.1192
3.25324	3.29454
4.62317	4.12533
-2.64165	1.53524
1.84857	1.93352
5.58518	5.54643
6.42045	5.18023
5.3256	4.51341
4.16224	3.62631
5.55133	4.73412
4.55533	3.54105
6.47569	5.12494
7.1609	5.61885
4.40831	4.19951
2.03186	4.94228
4.12024	3.345
5.76034	4.91641
6.0199	5.18551
6.09774	5.72668
5.82274	5.05312
5.30951	4.81027
6.42526	5.04835
-3.97857	-0.673397
6.8388	5.27833
-1.31417	-0.958535
4.16587	4.41949
7.32105	5.88439
4.89276	5.96781
0.732022	2.06141
2.08228	2.80807
4.3014	4.49848
2.78341	4.2104
5.79954	5.02028
6.03695	4.8349
2.45405	3.15434
6.4768	6.17497
4.37958	3.87686
5.52735	4.8383
4.86802	3.64311
3.45905	2.98671
0.91431	1.25225
6.21278	4.56048
5.21932	5.1518
5.23982	5.82057
2.64349	2.91039
4.01762	2.96505
5.80469	5.71683
6.378	5.82661
0.40549	0.212998
5.28912	5.07711
5.61981	4.79692
-3.96781	-1.54899
5.63952	5.1542
3.32241	1.81696
6.79592	5.36314
2.64534	3.06008
0.292615	1.95234
-0.040879	0.920117
6.67693	6.28612
3.21546	3.45786
4.84276	3.92686
-0.4181	-0.563448
6.41816	5.11389
6.32253	5.71762
-0.585079	0.0394027
6.00634	5.1618
3.77246	2.8274
-1.22073	1.29968
-0.785656	2.39731
-2.7206	-3.91533
4.54621	4.37217
3.85765	2.68491
-2.39431	-1.52583
2.71595	4.63395
5.00492	4.20749
4.0163	4.16084
0.341485	2.10293
6.6561	6.39732
-0.307329	2.47672
-0.797591	2.50581
-5.18675	-2.21295
1.14675	1.40014
2.65437	2.51095
2.8113	2.85345
3.52184	4.28624
4.1845	4.34832
2.44538	3.0931
-1.68402	-0.75935
-0.487369	0.987375
-1.64455	-0.226899
3.62225	2.63086
1.49623	1.60106
2.93662	3.68385
4.54342	3.70403
4.79209	4.07936
5.55096	4.4521
3.022	2.89504
4.99261	4.72766
4.04634	3.89235
5.11193	4.34147
3.20383	5.07251
3.27603	4.86432
0.808393	2.54941
5.60958	4.95573
3.21288	3.17671
5.49968	4.46395
3.30274	3.09965
5.85119	5.50693
2.08683	4.54038
1.10311	2.69549
3.01726	3.40244
2.98068	2.88668
2.10819	4.34589
5.86897	5.84172
3.21178	4.55288
-0.84306	-1.34751
6.62563	6.23604
4.72607	4.57377
6.00153	5.38903
-1.25357	-2.43002
2.9114	1.00331
-1.17744	-1.22113
1.47159	-3.08555
2.72041	4.22626
3.27291	3.63469
3.2916	4.60955
6.18636	5.31376
6.2095	6.27491
5.70908	6.09165
5.87361	4.10252
3.76394	3.08592
5.80802	5.20726
4.02653	4.48141
3.39057	3.62036
4.12755	4.993
3.19902	5.78309
5.70645	3.70951
3.90939	3.48643
5.16542	5.03144
6.09774	5.17116
5.42819	4.3596
6.099	4.87985
-1.67828	-0.146138
5.30717	5.32152
5.83389	5.2748
2.81453	1.7588
5.75332	5.20467
6.15083	4.9106
6.87548	6.34762
6.21197	5.13466
2.74361	1.81705
5.56328	4.62727
4.43921	4.66654
4.67451	4.93735
3.72555	5.17551
-0.33872	2.05397
6.05331	5.45787
5.08823	4.83985
0.791286	0.217408
3.12019	5.81452
3.41008	4.74946
6.15861	5.09461
5.9661	5.61092
1.03675	0.870692
1.79489	4.46042
2.64745	4.34593
3.69265	5.24032
3.84256	3.69774
2.93199	2.98797
1.043	1.37292
1.01845	1.51664
-0.094079	3.55902
2.56528	3.92646
0.744597	-0.905426
4.63715	4.87573
4.75069	5.31351
6.19459	4.83809
4.35131	4.40953
6.31106	4.1581
2.68688	2.74061
5.45465	3.74823
2.60527	1.65407
0.597298	2.1266
5.89458	4.51963
3.10113	4.16334
0.510914	2.29422
3.04844	3.25625
5.16682	4.42854
3.74981	3.37473
2.4037	2.28864
3.95993	1.86972
6.17219	4.9579
3.87269	3.17283
2.56574	1.19207
3.47746	2.74604
4.49534	3.6472
4.01011	1.49446
0.836926	2.35692
1.53506	1.72111
2.09674	2.07178
1.63898	3.22398
2.33416	1.79714
0.408333	0.141794
4.43064	3.59477
5.57696	4.47323
4.15438	3.28482
4.5351	2.90709
-4.50361	-4.52774
1.13196	0.802915
1.46064	-2.36978
7.20146	5.97703
2.63268	1.75385
5.33283	3.0566
3.21482	3.52981
4.98797	4.97084
4.20404	2.5447
5.56206	4.67165
6.14996	4.61482
-2.50291	-3.41869
-0.847367	-1.87406
-5.97856	-4.94878
4.73163	2.27561
0.526909	0.523879
-3.30841	-3.22621
-0.491344	-4.12543
3.70008	2.95033
3.27311	2.58967
3.77034	3.55883
-0.000968	-0.893625
5.95588	4.69739
6.52416	5.32718
4.15136	3.05652
6.50289	5.39974
1.49674	0.636936
4.91711	3.4431
3.77647	2.47515
4.2907	3.59804
4.46769	-0.434368
0.860737	0.19255
4.32078	4.65083
4.30066	4.71488
3.93944	4.00736
3.48117	2.64362
5.1136	4.41538
4.67138	3.51259
4.62631	4.09438
5.90442	4.64304
1.89992	2.85293
5.42578	3.01743
3.44841	2.77204
4.44912	3.55824
5.9063	4.63183
4.50551	4.87873
4.11289	4.01834
4.58384	4.14102
5.9077	5.19246
0.356079	-2.54505
5.53393	4.94325
-1.57643	-1.51636
3.81776	4.03424
5.38354	4.83912
5.6245	3.99696
4.472	0.573468
0.384021	0.051843
2.2625	2.72334
2.84849	2.1482
3.5023	4.41553
5.463	4.69905
2.59585	1.72795
6.77947	5.8042
3.4292	3.22786
4.9536	4.8892
5.65709	4.65789
4.61231	3.19679
2.40468	1.58373
3.20257	3.99581
5.71219	5.00849
2.71254	1.89347
4.3584	2.56365
5.63304	3.68436
5.31051	4.63395
-1.86843	-3.60026
4.41005	3.72133
5.38946	4.04961
2.18103	0.886099
5.09285	4.17845
-1.29695	1.98508
6.0693	4.90893
1.57357	0.82105
4.92158	4.26775
1.88756	-1.15905
6.0771	3.86189
3.15139	3.09887
3.83774	3.31573
-1.79886	-2.64918
4.77038	4.87141
4.66034	4.87886
0.593452	-0.767812
5.6642	4.35475
3.50094	2.84808
3.54982	2.2811
6.17739	4.86776
-4.75133	-4.28552
3.732	3.40259
3.20899	2.34573
-1.77249	-1.92929
5.8277	4.26458
4.1555	3.57937
1.17005	1.09973
1.21785	0.0630762
5.85924	5.34183
2.16679	0.438857
4.64838	0.332791
2.80036	0.561208
1.65522	2.15635
5.69407	2.08442
1.35119	2.50008
3.34929	3.36122
4.82827	3.72228
3.05341	2.3795
-0.736774	-4.02732
1.60514	-3.0551
-2.42441	-3.64638
1.94891	1.31558
4.86359	3.02004
1.98986	1.18151
4.25088	4.06224
3.29304	4.15663
3.07342	4.07275
4.53773	3.50275
4.7807	4.42501
2.88615	1.64079
4.36298	3.75228
5.04651	4.07653
2.63128	3.51325
4.21392	4.09908
0.47334	-0.0558461
1.07484	1.85117
4.54857	4.42152
4.27104	4.07408
0.9141	3.05153
1.71413	2.67756
5.45847	4.72684
4.45826	3.55929
2.66253	2.65954
1.09923	2.17942
4.34318	4.9644
2.75094	4.03069
0.180771	1.85652
3.4566	1.59036
3.55632	3.05643
-0.487697	2.48092
1.87011	2.17097
1.12328	1.64093
-3.55417	-0.11728
1.51718	4.19474
0.06457	1.61818
-1.97812	-0.587563
1.59388	2.79096
5.53629	4.64068
1.82994	3.21474
1.49879	2.34412
-4.40714	-4.63223
0.045354	0.742947
-0.851197	-2.73581
5.7813	5.71119
2.24534	2.36141
2.50264	1.96837
4.0226	2.65501
4.32121	4.92877
1.78337	1.30131
4.603	4.63746
4.93439	4.65617
-4.3918	-3.74186
-2.7661	-1.94082
-1.65159	0.555923
0.199243	1.01684
-4.04908	-3.15334
-4.91087	-4.64116
2.69633	3.02931
1.83157	2.05139
2.51172	3.18846
-1.11331	-1.44724
5.50569	4.78288
5.87831	4.9807
1.97882	1.19305
3.82117	5.29372
0.66467	2.10917
3.43481	3.55924
2.88521	2.57468
1.40323	1.50424
0.370173	-2.05035
-0.678169	0.425973
4.08107	3.78869
5.49643	4.44801
3.84889	3.59796
2.10665	2.82649
5.70411	4.21305
1.87203	3.57919
3.95147	4.22466
3.13619	2.59567
1.86868	3.17233
3.69449	2.13696
2.44384	2.9941
2.02893	1.56114
2.74111	4.03441
4.86708	4.71716
4.62539	3.66234
3.50915	4.34978
5.66901	4.76461
-3.64198	-2.64889
4.89714	4.6139
-1.0615	-1.92215
3.66445	3.39015
5.70617	5.17197
4.57329	3.72835
-0.499512	0.401556
-1.14519	0.162702
1.08855	3.12
0.701484	2.4107
4.35184	4.56035
5.06773	4.15024
2.38112	3.63687
5.35329	5.68878
4.23284	3.68938
5.51251	4.45197
5.62787	5.19866
1.96515	3.04954
1.12322	0.917915
5.61721	3.83611
4.47644	3.81554
5.17614	3.93733
0.715975	0.369615
0.811891	2.71903
3.90439	4.07537
2.82272	3.74007
-4.29922	-3.95332
4.55668	4.26718
4.22777	4.59289
0.327769	0.0545112
4.21603	4.2507
-1.57069	-0.857212
4.97207	4.8429
-0.094855	0.97464
4.25002	4.23587
0.374406	-1.1685
4.06303	3.87235
2.46966	3.40464
2.43267	3.03546
-2.89244	-2.0142
4.6025	4.58731
3.9743	4.63501
-0.450113	-0.308206
2.1922	1.25013
2.39092	2.25933
1.16825	2.18725
2.25801	3.79109
-3.10001	-4.61691
4.04876	2.97009
2.69272	2.61859
-5.45573	-3.10885
3.77327	3.02647
4.89479	3.32897
-0.790741	0.808956
1.03631	-0.331014
6.34397	5.49947
1.96078	-0.532797
0.210585	-0.445055
-0.816806	0.0882406
2.51891	2.19788
2.2899	2.25677
0.294489	2.30093
-0.125914	2.50565
3.07649	3.8119
3.26773	2.60344
-1.37793	-4.48472
1.19195	-3.47064
-2.18332	-4.10075
2.02857	1.53563
1.9614	2.66218
1.13698	1.12175
2.84445	3.91573
3.73755	3.7266
4.05956	4.23153
2.94061	3.93312
5.53535	4.36252
2.542	1.47458
3.63945	3.27676
5.74706	3.4677
1.41774	1.92831
3.27677	4.51285
1.78577	0.760873
3.08847	2.11334
4.69967	4.68384
5.77719	4.41627
2.94115	2.83497
2.85526	2.69819
4.86676	4.92142
4.4904	4.37047
3.49511	3.54348
2.7992	2.42705
4.14656	1.55328
6.13256	4.97253
5.41966	3.82446
2.22717	2.24096
1.89759	1.67627
3.89681	2.91552
5.1616	1.82875
3.55411	2.69869
3.87046	1.76105
1.7812	0.513012
6.0137	3.98089
4.1834	3.23431
0.814496	1.75421
-1.58223	-0.177133
3.14535	0.562184
2.10167	3.09573
-0.274884	0.780459
5.31856	4.65878
5.17412	3.07569
0.778876	2.43765
-4.16798	-4.63381
0.575135	1.15991
1.34332	-2.47238
7.2732	6.13391
3.37494	2.20038
6.43	3.66376
2.681	3.42759
5.61068	5.21835
3.84126	2.74463
6.06292	4.67383
5.78849	4.63059
-2.34886	-3.32093
-2.68712	-0.423321
0.671456	-0.243938
2.52794	1.84828
-2.47131	-3.09141
-2.37971	-3.74951
6.6448	4.07804
4.09717	3.25934
1.61646	1.72339
4.10937	3.36541
1.43181	-0.428861
5.67417	5.02371
6.30037	4.94279
2.05659	1.93962
5.79747	5.02262
1.30707	1.52399
4.48895	3.59679
3.50768	2.60646
2.87459	2.05797
3.13405	1.17739
0.019675	0.469064
5.46088	3.78771
5.07214	4.83241
5.32421	4.01204
4.93432	3.13535
3.83927	2.77193
5.7764	4.65749
5.44081	3.23577
6.24603	4.3034
3.84413	2.53218
3.01536	3.28337
3.6843	2.344
3.42668	2.71505
3.14988	2.40889
4.65713	4.32194
1.91881	1.37378
5.65219	3.93732
5.16314	4.55806
4.43399	4.18258
3.19706	3.53447
5.0864	4.88583
-2.03057	-3.18633
5.67283	4.89994
-0.802101	-1.58775
3.58623	3.49047
6.84978	5.29684
5.50271	4.09672
0.168181	1.00178
0.802918	0.514495
3.7193	2.92687
3.40818	2.3868
5.83967	4.63844
5.08071	4.35215
1.6135	2.31385
6.78222	5.60452
4.09298	3.78808
5.76786	4.12568
3.17946	2.72111
6.21596	4.4109
1.52979	2.66585
2.13086	1.44622
5.08751	4.27187
5.42162	4.5368
2.64632	3.44799
1.07396	0.746197
5.98214	2.3608
6.13633	4.06525
4.32184	4.13225
-2.65083	-2.69161
5.06526	4.00174
5.372	4.23731
-0.891411	0.0953101
5.23759	4.09451
4.89306	0.701708
4.45961	3.88809
6.15147	4.86975
0.915536	0.918274
4.50935	4.48043
2.48945	-0.460921
5.30925	3.42937
3.31576	3.13985
3.29065	3.41297
-2.18008	-1.35292
3.58302	3.99901
3.76859	2.86383
6.03914	5.04005
6.10567	4.47197
1.24329	0.371616
2.30601	1.19542
2.7064	2.86743
6.39385	4.82007
2.43293	1.56317
3.24275	3.30437
-2.34997	-3.47497
4.89287	3.14752
4.563	2.44725
-2.23613	-3.08268
3.83061	3.65642
3.74124	3.20353
1.78083	0.862011
1.35442	0.286196
7.81584	5.76373
2.71077	0.497795
0.849722	0.304346
3.24877	2.96707
-0.419657	0.211443
2.34227	2.41395
2.56166	2.14319
4.04568	2.61856
-0.005714	2.44345
2.02452	3.83434
3.96033	2.29534
1.35653	-3.08019
2.54547	-1.79898
-0.70354	-2.71185
1.66501	1.40259
4.10431	3.01212
1.68539	2.05764
0.676148	1.41979
2.15591	3.18597
5.64838	4.3244
5.41532	3.34288
3.8501	4.40151
2.94009	2.28236
3.56189	2.57076
4.57852	3.66009
5.53093	4.85634
2.07242	3.2345
-1.16927	3.67127
1.95661	1.95999
1.62733	2.48276
3.78625	4.5597
4.42559	4.44812
4.50032	3.5802
1.47072	4.04879
5.06626	5.63766
2.13542	3.43094
3.57877	3.80599
2.98955	3.086
3.38513	3.00548
5.36044	5.4933
5.35912	5.02777
2.85869	2.89654
1.95324	2.60819
2.24562	3.55085
4.32388	1.95313
1.52948	2.97996
0.908794	2.50513
-1.0574	1.83765
-3.01499	4.6966
2.75312	3.83609
2.59694	2.68158
-0.419661	0.202208
-0.404666	0.426632
3.14611	3.25613
2.80255	1.95252
4.7026	5.22422
2.87228	4.2775
3.42913	3.68944
-5.48799	-4.57762
0.668696	1.25478
-0.251083	-1.99605
5.55643	5.95484
2.8535	3.65129
5.00591	3.38641
3.26706	3.87815
5.1179	5.32044
3.94706	2.92088
5.24454	4.83139
5.95789	5.35196
-3.21238	-2.93817
-0.577732	-1.16512
2.57718	3.59304
-4.53101	-0.924066
-4.3903	-2.74299
-4.52107	-2.61307
4.76801	4.60121
3.11695	4.68503
1.96139	2.83861
3.0975	4.12384
0.990089	0.0899444
5.15134	5.13297
5.72701	6.04104
2.35002	2.69982
1.45417	5.94868
1.84063	2.0043
3.94995	3.97862
-0.031762	2.97494
3.3755	3.32416
5.03696	0.270753
0.098798	0.609038
4.20704	3.72611
4.95094	4.97164
2.0651	4.22789
2.75256	3.55809
2.89222	3.09361
4.00651	4.20839
3.92433	4.57545
5.56473	5.55936
2.09006	4.19644
2.38888	3.55954
5.276	3.13991
2.93421	3.00324
5.26332	3.87884
4.14086	4.98378
1.7899	3.08374
5.20916	4.88393
4.9784	4.5959
2.6265	3.39529
4.37833	4.86723
5.17492	5.716
-0.340819	-1.1238
5.23199	5.77372
-1.17996	-1.33487
3.79147	4.48453
5.5792	5.74522
4.77788	5.40225
1.18599	1.60614
1.77173	2.02117
2.27646	3.03227
4.47598	3.68798
2.69534	3.84712
3.48368	4.89693
3.76565	2.30516
5.0292	6.05048
3.04933	4.24068
5.21047	4.63129
3.69532	2.99764
5.08021	6.13538
3.45559	4.4453
4.45293	1.91468
0.850978	3.52816
4.10065	4.97076
1.79624	3.56328
1.10122	1.79522
5.24422	3.70713
5.72094	4.6906
4.74302	5.24726
-3.18082	-0.895045
4.88777	4.93563
5.01488	4.76747
1.76103	1.06878
4.41276	4.94794
-2.11311	1.82876
3.07213	4.0353
5.24432	5.38532
0.785105	1.5639
3.7805	4.63433
-2.21666	-0.216004
6.33976	5.21584
4.98168	4.72838
4.20994	4.27802
-3.04054	-2.85983
4.25462	4.83039
3.94915	3.72418
4.74057	4.91403
5.17505	4.93685
-1.58001	0.299927
2.50118	3.02664
1.64161	3.02524
5.39068	6.11345
3.21375	3.08694
4.55781	3.64317
-3.9207	-3.53675
2.5582	3.68454
2.37444	2.9226
-1.99694	-2.28257
4.4014	4.28762
3.46532	3.96163
-1.22649	1.82533
2.38368	1.60866
6.9232	6.32498
-1.41569	1.29499
-1.49684	0.183968
4.08092	4.2584
0.768027	1.36207
3.23608	2.93685
3.79491	3.70094
1.59102	2.76693
4.11376	3.52836
4.90433	4.34208
1.91891	2.58533
-3.05891	-2.29105
-4.04872	-0.519002
-4.10917	-1.83815
3.04507	2.2025
2.49105	3.46675
2.62113	3.38675
2.72894	4.24444
2.92844	4.01606
1.88789	3.78268
5.24454	4.71016
5.15526	4.47699
2.42096	2.7891
2.83589	3.20416
3.56662	4.28503
2.75307	5.58997
6.26919	5.98507
1.68694	1.57804
4.635	4.24355
2.80367	2.24085
2.16498	4.41159
2.22811	2.16308
4.96398	5.56674
3.27607	3.76128
2.50387	2.9215
2.46968	2.75908
2.37746	3.16897
-1.23987	2.63234
5.29688	5.20867
3.46433	3.37757
-3.50113	-2.6893
6.79271	6.28897
2.42639	3.40307
4.4872	4.96298
-1.1871	-2.65593
3.42309	1.32463
-1.88137	-1.89982
-2.72013	-2.37965
6.4044	4.89186
3.00551	3.30744
3.42733	3.60847
5.0555	5.33233
5.08708	5.36027
5.41624	5.8138
5.40145	4.18148
3.42298	3.20042
4.19523	4.28116
3.20493	3.72395
2.56169	3.15322
3.02846	3.46597
3.71422	4.70468
2.49591	2.69072
2.65575	2.88167
4.59626	4.43983
5.34326	4.82056
4.69208	4.17676
3.02678	4.38098
-2.42186	-0.560312
5.72567	5.21139
5.64008	5.00643
1.92232	0.558205
5.86854	4.58391
4.31284	4.99107
6.32638	6.14769
4.98291	4.54838
2.08095	1.49216
5.30758	4.35514
2.87147	2.4759
5.40974	5.48802
5.63838	4.59027
-0.398522	0.500229
5.15728	5.15981
4.85443	5.15712
0.357175	-0.0531094
6.04627	5.63567
2.6216	3.62582
4.48178	4.81019
3.95824	4.82901
2.6689	0.422727
2.05065	3.3834
2.56427	2.35221
4.01114	4.35849
4.5205	3.65798
1.10144	3.11085
1.23391	1.26062
0.955468	-0.0242807
3.86518	4.68215
4.33834	3.46273
-0.315925	-1.11718
3.51187	4.64466
3.79534	4.06317
3.0277	4.19983
4.09899	4.14885
7.66617	6.08845
3.82459	3.05852
7.99445	4.25904
4.4265	2.9528
4.91936	4.15183
6.2895	4.53674
5.53867	4.65281
5.82509	2.78641
6.89628	6.00722
6.46088	5.18629
4.48239	3.86942
5.17537	3.51641
3.10334	3.48343
7.00449	5.55863
3.70187	5.01902
1.75711	2.09286
4.71148	3.19435
6.63693	3.16817
2.77956	2.41864
4.15923	3.49712
4.43686	3.35677
4.44947	3.80119
6.20411	6.69574
4.12332	3.19196
2.00226	0.877465
5.85295	4.15398
6.62905	5.09523
4.18439	4.43588
5.27768	2.93056
-1.80811	-4.39914
2.67677	1.47994
1.06363	-2.25874
8.89268	6.21607
4.73878	3.02944
6.15781	3.41675
5.39618	4.18472
7.4025	5.2106
6.09403	2.21927
7.7607	5.53627
6.43855	4.77308
-0.685569	-3.34203
-0.420233	-1.76225
-4.84943	-2.12623
5.80244	3.4943
0.70533	1.3285
0.909605	-1.09263
0.61008	-2.4375
6.08554	3.90259
6.45189	3.68787
5.81241	4.67712
1.43836	-0.901329
6.62502	5.30931
7.71972	6.17433
6.06519	3.55954
7.30798	5.46733
2.4048	1.68599
5.81868	4.05544
3.33662	3.13896
5.79726	4.12409
0.132335	-0.373194
2.71335	0.417194
7.19215	4.67974
7.25637	5.01191
6.28801	4.2404
5.17619	3.56279
5.51367	4.68524
7.52905	4.05698
6.32682	4.84193
6.0989	5.89095
5.55934	4.3542
7.21246	2.21563
4.86601	3.5151
6.02949	4.5666
6.67758	5.6702
5.84383	5.26939
6.34736	4.7694
5.90717	5.44146
5.99006	5.33322
0.491095	-2.11875
6.15451	5.62725
-1.41073	-1.59638
5.48236	4.34071
7.19744	5.83021
8.33182	5.53083
5.52191	0.631639
2.87499	2.16851
6.27309	4.20885
5.26002	4.58991
5.93564	5.07823
7.84686	5.14315
5.96206	2.66687
8.03301	6.48083
6.40618	4.07203
6.31923	5.09676
8.44121	5.56713
5.53292	4.39597
3.52056	1.27472
6.08412	4.76109
6.96633	4.34398
5.24113	2.58984
6.4625	3.82223
8.28666	4.89489
7.58537	4.79576
2.0952	-0.707152
6.18625	4.81751
7.7941	5.22798
2.31483	1.10542
6.59709	4.9372
3.98329	0.341392
7.5285	5.44686
4.03584	2.93212
6.575	4.12588
3.14262	-0.292407
6.81464	5.51405
5.37225	4.65838
5.20972	3.77511
-4.38317	-2.32253
6.1795	5.25665
7.42795	5.7688
1.0317	0.503722
6.9539	5.33888
5.50174	2.52971
3.5382	3.34904
6.63491	4.35656
-6.03119	-4.7159
3.81663	3.97734
6.00985	2.59091
-1.16591	-1.58145
6.3229	3.27111
6.41213	4.05395
6.02208	4.40858
2.02887	0.381408
7.66572	6.14777
4.00077	0.782654
3.47773	-0.259849
-0.553226	0.608613
4.66079	2.35249
4.9013	2.54484
6.0697	4.66636
6.93022	4.85742
7.4645	4.98293
3.42033	2.64841
2.38302	-2.47577
3.56467	-1.05316
-2.64674	-2.01016
3.98097	2.60457
1.95888	2.95925
4.83682	2.42471
3.41726	4.61008
7.08102	3.96757
6.57916	4.8515
6.09246	5.27718
6.73107	4.9321
5.1687	2.82055
6.33174	4.10963
5.86853	3.48693
3.87121	-0.105558
5.30798	4.0562
2.52131	1.26622
1.6742	0.93143
5.00514	3.12274
4.94317	2.80178
4.54902	-1.45432
2.91685	2.94198
3.83949	3.24507
1.04644	1.64512
3.65897	2.07154
4.10202	-0.694562
3.62699	3.70987
5.69925	3.118
2.32243	1.06643
3.24786	2.06
2.61298	0.983845
1.9541	-1.0732
2.28181	1.5772
1.94535	0.646149
1.8174	0.631662
-0.70487	-1.98293
5.58786	0.801804
0.582529	-1.65864
3.17563	2.79735
5.58764	3.36806
3.87765	1.87011
1.96143	1.60352
-3.99289	-5.24336
2.22237	0.208913
1.69249	-3.21145
4.56207	4.49741
3.98737	1.45815
5.3038	1.3489
3.42772	1.67558
5.5827	3.49221
3.98296	-0.818079
4.51996	3.31723
2.50755	2.60419
-3.12955	-4.63054
-0.209793	-3.29327
-5.44617	-5.6667
2.45592	0.770908
1.13137	0.302927
-3.47477	-3.82667
1.0063	-5.35698
4.45467	2.11838
2.75135	0.623961
3.88597	2.4153
3.27219	-2.4333
5.59725	3.45183
5.92184	4.04841
3.69123	1.91065
6.28566	1.93113
3.06505	0.230149
2.86998	2.32313
2.0711	1.68582
3.98307	2.69528
5.59111	-3.62395
2.12099	-0.264436
4.92516	2.87847
5.50276	3.47152
4.15636	2.23148
3.1459	1.83778
3.15457	3.57705
2.83363	1.26677
3.81039	2.37892
3.94483	2.72071
3.6371	2.82853
5.69877	1.1235
1.64944	1.70689
3.4985	1.62078
5.58606	3.69025
4.97938	3.93475
3.54026	2.88857
3.29976	2.8275
5.22499	3.62169
-0.45071	-3.75635
5.52554	3.86462
-1.34803	-2.58075
3.21022	1.95156
5.59173	3.46564
4.93994	3.43031
3.77033	-2.15426
2.80592	-0.821338
2.31045	1.52492
3.17395	1.0309
5.32239	3.17904
5.32077	3.29991
2.05049	-0.201389
5.38792	4.30181
3.99212	1.36438
5.37629	2.61931
5.65073	2.98557
3.75589	1.69004
3.98651	0.582891
4.95742	2.97226
5.57694	2.97564
2.52342	1.44967
2.63449	-0.218975
5.60464	2.15508
5.59251	2.78206
-0.391328	-4.78893
2.67158	1.53294
5.46432	2.70163
2.06078	0.125371
1.77232	2.69894
0.396632	-0.685763
5.58702	3.64062
1.11631	0.420909
4.12594	3.01087
0.309442	-2.50372
3.118	2.4336
3.32046	2.07537
5.59128	1.93643
-2.55364	-4.24193
3.765	3.62449
4.20923	3.11524
2.24801	-2.37905
4.69294	3.43287
1.64674	1.36788
5.03399	3.16104
4.90794	4.39013
-3.29452	-4.29497
3.7419	2.37708
2.42051	1.33046
-2.01594	-3.61371
5.59251	2.14192
3.76566	2.25415
2.16947	1.64909
1.24164	-0.83901
6.5728	4.3713
2.94156	-2.17379
3.77272	-0.806329
3.03414	1.79271
2.66911	1.93646
2.71443	2.00875
1.88604	1.48085
2.82395	0.934792
3.18233	1.48359
0.812352	0.48562
-2.19525	-6.24296
0.340708	-5.19991
-1.01446	-5.7554
1.28439	0.0883402
3.20937	2.27363
2.50164	0.205625
4.16102	2.9661
5.34541	2.87893
3.69654	2.98692
3.88689	2.48868
4.14684	3.34981
4.4551	0.0548486
2.16526	2.28404
3.00659	2.73842
-2.82208	-0.91685
4.8714	4.45974
1.82684	1.23225
3.00865	2.15214
3.55954	3.85519
2.98551	3.36083
-0.70196	-0.563046
2.16982	2.60415
3.70603	3.62271
3.30327	3.03642
2.42963	1.76519
0.025491	0.24751
4.85547	4.28842
4.8643	2.37245
3.59762	1.57953
2.03541	2.19335
3.00134	1.99718
-0.766544	-0.222974
1.90671	2.5308
1.92396	0.604149
1.51257	0.407857
-2.29321	-0.349883
2.0142	1.19259
0.288082	-1.27554
1.80298	2.85169
3.86537	3.93485
4.04645	2.35207
-0.166596	0.914327
[truncated: 5,795 more rows]

## Sheet: Figure 1e
Observed CTRPv2 LN IC50	Predicted LN IC50
4.24218	4.4511
3.03603	1.62219
0.332276	-0.669189
2.35378	3.25754
3.12391	0.560327
2.04232	2.83575
-0.531403	-0.628105
1.33961	1.29215
-2.97544	-0.460568
-0.280356	2.8533
3.70609	3.65739
0.21811	1.9217
4.76561	2.9898
1.80561	2.53337
0.113237	1.22551
1.33781	2.87944
3.83136	3.76191
2.31295	3.47681
0.124492	0.914041
1.37203	2.6684
-1.06867	-1.09819
-3.57883	2.57654
-2.19126	-0.725038
1.95251	2.25928
1.49466	1.59516
1.58891	1.08467
3.12925	3.58054
3.28348	3.86577
2.74114	2.51665
3.79483	3.95403
1.56525	1.51615
0.516345	0.746318
1.69879	1.31263
2.23358	2.42695
2.39322	2.69424
2.78444	3.09259
1.15889	1.72336
1.76132	2.99579
1.0301	1.21909
4.6112	3.93219
3.05299	3.2916
-3.29973	-2.20713
2.30123	2.68304
2.60557	2.95289
2.45099	1.61241
2.53244	3.39801
2.15123	2.81734
3.41697	3.43504
1.68817	3.10363
-0.911996	-0.348214
3.97388	4.24864
1.20759	0.759934
4.28262	4.22736
-1.2509	-1.17648
-2.92125	-1.17841
4.47478	4.76442
0.449358	1.47966
-0.745943	-1.26689
2.2811	2.06298
0.494431	-0.641534
0.959111	1.36529
-3.7223	-2.62244
3.0621	3.87236
1.48239	0.969017
1.79466	1.54988
0.610118	1.2371
3.60273	4.29743
2.93991	3.11688
0.563121	1.2252
1.89297	1.09377
3.04304	2.73661
5.37276	5.13771
-2.08515	-0.443691
-0.0425898	0.967223
4.50777	4.32313
0.680879	1.28068
2.10325	2.03854
3.20791	1.76115
-1.07733	-0.200157
0.422263	0.241911
6.96338	5.19749
3.30027	3.49803
3.1614	4.36518
2.05116	2.38935
-0.38522	-2.96245
2.13659	1.22278
1.96883	1.56265
-1.48751	0.151262
4.33191	4.75126
3.48901	4.49378
2.7533	3.19283
-0.000472506	0.240887
2.8051	3.43201
2.19431	2.55285
1.231	2.09793
4.76675	5.09904
1.91361	3.87523
3.70735	3.41367
2.14711	2.4321
1.31721	1.10578
0.348245	0.477034
0.0146026	0.480498
0.345167	0.902294
0.767079	3.82037
3.83483	4.44596
-0.965351	-0.789901
0.322535	0.285453
3.93414	3.84685
4.66953	4.80994
1.30632	1.7759
0.890385	1.59676
2.91889	3.66118
-2.93804	-1.30678
-0.776495	0.910292
2.52731	2.93011
2.26988	2.72133
-0.233669	0.699258
1.38892	1.90716
3.51857	3.04472
2.45789	2.72371
2.67959	2.37058
2.56417	2.29642
1.56117	1.47925
3.5114	3.01846
3.32808	3.76354
-1.03603	1.44866
2.39757	2.08155
0.377863	0.68163
0.989573	1.26544
0.733889	0.740583
2.58399	2.90587
2.54686	3.25832
0.704778	2.35374
1.14633	2.5809
1.47218	2.05686
1.94508	2.33917
0.677128	-0.674525
4.62966	4.58651
-0.690396	1.9615
3.94767	4.96392
4.61987	5.04808
3.70038	3.6729
0.539021	-0.323641
1.64895	2.79145
0.82393	1.36685
3.18826	2.80153
3.40308	3.77057
-1.94608	-0.500195
-3.61409	-2.4345
0.914587	1.71453
5.45906	5.06742
3.50513	3.71721
5.02333	2.75865
1.33258	0.802036
0.249597	-0.0577785
1.93185	2.08007
1.32567	1.91085
3.18773	3.3735
4.99298	5.04666
5.72691	4.99344
1.75385	2.54314
1.31334	1.13538
1.07976	3.00991
0.539244	1.3124
2.37949	2.16699
1.67499	1.89894
0.427349	0.523308
-1.53665	-1.1116
2.44854	3.43453
-3.49635	-2.6724
-0.321777	1.22463
1.87398	2.36821
-2.43993	-2.36776
1.36229	1.39246
-3.82106	-1.72611
1.74704	1.91733
2.59729	2.94711
0.328538	3.05084
3.38484	3.8464
0.724814	-0.46826
1.35555	1.38805
2.69226	2.69334
1.27825	1.89562
3.63792	3.34391
-1.18511	0.0220533
4.48444	4.51005
-1.59753	-0.419634
-1.50472	0.575439
4.00036	5.59897
2.02919	2.66307
1.37139	2.71481
1.37083	1.05746
3.77862	3.5729
3.91121	5.1252
-2.68057	-1.46568
2.9235	3.34512
2.63161	2.76576
2.59871	2.88913
2.5786	3.50581
2.83915	2.9898
4.00349	4.87783
2.47623	4.43986
0.798951	0.941769
3.10642	2.98729
1.16552	1.85345
-1.94065	-2.10086
0.670606	0.543556
3.23502	3.54836
3.42934	3.66561
4.0393	3.3184
-0.0306598	0.437195
3.93009	4.2066
1.49977	2.43214
-1.29624	-0.587297
1.50663	4.21435
4.45164	5.06628
3.29601	3.396
7.80181	6.44364
1.23333	1.41256
-0.216404	1.80376
3.99851	4.53694
4.96452	4.54605
-1.43502	-0.160803
-2.32932	-0.431096
-3.45362	-2.42093
3.56483	3.67555
1.38957	1.69622
3.59839	3.58174
1.90365	2.27556
4.29899	4.57913
3.41818	3.22997
2.48816	2.78792
-2.32769	-0.888384
1.33172	1.57974
1.93834	2.6846
2.86447	3.16449
3.02415	2.39123
-1.79954	-1.60104
0.512161	0.533968
3.10909	3.45543
2.93595	3.34789
1.46376	3.5111
0.813139	1.53841
1.84073	1.26031
-2.25051	-1.92941
2.83837	2.72233
1.31975	2.48579
-2.3795	-1.65504
2.74219	2.76519
3.28919	2.82481
-0.843002	-0.112821
3.08855	2.93465
1.27589	1.6414
3.78314	4.36264
2.359	2.3801
3.8564	4.37433
2.87629	3.31005
2.32412	2.48525
2.0668	2.61221
2.55124	2.80577
0.509089	1.07859
1.37129	1.79018
3.06327	4.53095
0.111576	0.411372
4.77656	5.29186
-1.47878	0.152175
3.49894	4.14891
1.51137	1.14445
-1.51005	-0.100714
5.45422	2.61097
-0.137721	-0.530267
-1.64032	-0.910938
1.18792	1.6685
3.20662	2.56404
2.98362	3.27947
-1.78813	-1.98491
4.33415	3.94269
5.94184	4.08701
2.26714	1.59888
-1.90598	2.59921
1.02662	-0.711876
1.38346	0.75768
4.06301	3.66277
2.12317	2.62329
1.94105	1.72773
3.66635	3.13241
-3.25147	-1.82615
2.99404	-2.18791
-3.75806	2.5253
-1.30754	-1.09771
1.14313	2.36821
-1.16416	-1.33903
1.2932	1.19028
3.57764	3.45399
3.37642	3.8536
3.43558	4.33176
1.97893	1.85164
4.22405	1.55548
4.03522	4.33388
0.822526	1.48658
-1.45277	0.697558
1.13029	0.994946
2.72682	2.59339
1.90698	2.55685
3.15995	3.42219
-1.9736	-1.79506
3.05571	2.87557
1.54984	1.63425
0.91981	1.71878
3.53714	3.13005
1.33972	-1.33952
1.88486	2.8168
-1.67038	-0.0784582
1.76572	1.40035
0.337682	-0.142167
2.9273	2.47927
2.3598	1.62032
4.28439	3.15766
1.55644	2.84102
3.21257	2.88701
3.20305	2.7257
-0.984932	-0.472976
4.69946	5.04452
0.436899	1.17745
4.63905	4.6888
-3.69142	-2.93223
4.70972	4.43395
-0.179786	0.716278
-0.0134836	-1.5485
2.28422	2.12637
2.23841	2.86365
-1.37267	-1.90956
0.133906	-2.54546
1.9891	2.15142
1.8022	1.71552
-0.295975	1.04116
3.25802	3.36029
-3.5861	-2.33116
0.581046	1.81149
2.57315	1.95468
1.10071	0.53927
3.87269	1.12398
0.31722	-0.48945
1.56422	0.721419
-0.128209	0.644169
1.07999	1.94893
3.16253	2.14356
-0.686203	-0.766079
2.63559	2.9053
1.97479	2.55328
1.15474	1.427
1.65274	0.922145
1.78237	1.49381
0.492189	0.641531
5.00433	4.72693
4.93803	4.02383
2.95739	3.06535
1.66592	1.71949
2.33597	3.3748
2.09956	2.42897
1.65466	2.1171
0.623799	-0.020099
3.74108	3.56166
3.98627	3.62477
2.02051	2.36097
1.68339	1.30666
-0.0589129	0.24951
-0.638243	0.0190277
4.07697	4.19005
0.000836461	3.56781
3.38699	3.89811
-1.18457	-2.29306
-0.650412	-1.41033
3.03061	4.07615
3.87095	3.89792
2.10386	1.95275
3.01722	3.35152
-1.71726	-2.40282
2.97839	2.97667
2.87578	2.76658
1.1125	0.38045
1.00706	0.544712
-2.78589	-2.78227
1.83233	2.90718
2.60268	2.56161
-1.7169	1.97894
1.52021	2.97027
4.21903	3.86483
2.59415	1.79679
1.62666	1.27342
-1.38516	0.374871
0.772404	0.888907
0.510681	0.768646
2.57693	2.73742
0.712259	-0.193063
1.71469	1.64166
3.90756	3.81007
-0.467109	-0.765848
3.26689	4.85482
2.49128	1.80985
5.88087	4.87495
2.40207	3.98202
-0.275678	-1.53109
-0.647792	-1.67615
2.05836	2.83395
4.1945	3.82091
1.08524	0.288853
2.73199	3.26037
2.0235	0.576155
0.707272	1.36047
2.54716	3.23577
4.32054	3.95156
-0.549613	-1.03894
-3.46238	-2.7179
-0.143008	-0.860554
7.12536	5.23796
4.11311	4.13771
1.05574	1.0531
-1.10539	0.743463
0.213384	0.428079
1.86967	1.69276
1.63715	1.74631
4.61018	4.05071
4.75072	4.94111
4.14033	2.60851
1.04411	1.06
1.59491	1.06577
2.64552	3.59776
0.0297516	0.685624
0.441618	2.05688
0.857989	1.58096
-0.908662	0.528297
4.11296	4.11389
1.03794	-0.737112
6.48236	3.72366
1.93382	-1.403
-2.56571	-2.33038
3.03125	1.39871
1.72528	2.14646
-3.16206	-2.19036
2.83527	3.18837
0.852127	1.30852
-1.9267	-2.36436
4.12618	4.70966
3.83652	5.28296
-1.91234	-2.73489
2.92936	2.28755
3.20133	3.6372
0.627719	-1.50981
3.8407	3.70596
0.966912	-1.4826
-0.538742	-2.76419
1.29315	1.44137
3.09317	2.9924
0.869456	1.36129
4.47267	3.91019
4.47083	4.75683
1.19568	-0.265632
5.2993	4.6387
0.227206	0.449882
0.262636	1.22539
3.16113	2.67445
1.32237	1.25629
1.45464	0.862634
3.93424	4.62449
-1.51126	-1.05119
2.77167	2.35109
2.03488	2.996
1.84304	3.15039
1.87175	1.81936
4.21908	3.95902
2.65061	0.703231
3.54539	2.73094
0.710976	0.0329822
1.43751	2.61667
-1.421	-2.62523
1.41093	1.35558
2.32323	3.13816
3.35991	3.47778
3.86133	3.45225
-0.120721	0.277038
4.40339	4.32546
4.2067	3.70502
1.58553	1.48735
-0.335499	-0.555382
0.976772	1.44846
-0.335425	-2.64299
2.49836	2.51136
5.18155	5.12517
4.20749	3.69411
1.35765	1.07698
4.27176	1.82361
2.67307	1.6109
3.2093	4.66399
2.70351	2.83682
0.612288	-0.91924
-2.10977	-1.79942
-2.60864	-2.97024
1.34214	1.91442
2.50673	3.40721
4.33396	4.27135
1.81026	2.68802
1.62829	-0.789784
0.950723	1.15156
3.86858	4.97999
2.06056	1.48949
3.48589	2.96681
2.52763	3.4486
-1.70779	-0.823504
0.493436	0.772412
3.73192	3.73136
4.2879	3.84546
-0.799091	-0.490723
1.9951	0.969962
2.59226	2.31146
-0.968084	0.12413
0.930478	1.35698
-3.46324	-0.996504
4.41307	2.05261
-3.05213	-2.4548
2.55242	2.89907
0.210004	0.0196387
1.92938	2.06058
-0.174619	1.09571
5.23994	4.62987
2.72558	2.91958
4.45242	4.28294
0.838101	0.805303
4.80324	2.71151
0.217559	0.400765
1.04747	1.77623
0.872625	1.38321
4.27502	3.47784
-0.139697	0.327774
4.1158	4.10803
0.619979	0.709109
5.20393	5.06169
2.88372	3.13597
5.62253	4.9605
2.72245	2.27761
1.8182	1.79854
6.27655	3.57449
2.91282	3.21368
-1.02179	-1.30184
3.67402	3.22727
0.409935	1.39011
7.93111	4.18508
4.32225	3.70085
4.85467	4.19517
3.06978	2.96122
3.9729	4.26321
-0.654437	0.0467683
-3.05363	-0.784708
4.79436	5.03521
-0.321772	-0.334972
3.08836	2.91124
0.729723	1.34799
2.73803	2.16989
5.18357	3.68498
-0.925457	1.00635
5.369	5.37653
2.70196	2.47676
5.19593	3.57048
5.62562	5.16071
1.99598	2.11757
-0.341258	1.98936
-2.66106	-3.17589
1.77202	2.08511
3.95223	4.12054
5.85125	4.55799
4.17581	4.49048
-1.75388	-2.15521
4.36768	4.59837
2.12801	2.49455
3.40634	4.81988
3.75209	3.48798
-0.3284	0.455607
3.5912	3.81567
4.09324	3.6767
3.03283	1.90016
3.4367	3.83964
4.1591	3.98006
4.21367	4.66355
3.27341	3.08216
2.29429	3.71846
5.59265	5.47284
1.66849	3.24787
1.72855	2.03213
6.1479	4.98095
4.87604	4.96744
2.2514	1.74101
-0.953361	-1.06902
3.38038	3.24519
4.63869	3.12699
4.64395	4.40368
-0.660025	0.295083
-2.79582	-2.47168
2.70524	1.86867
1.96515	2.44373
1.79448	2.13121
-3.14806	-2.90197
0.789486	0.470375
3.75246	3.90675
2.47128	2.14155
2.06355	2.90703
4.95612	4.8356
5.86331	5.76483
5.80701	3.32559
6.21665	3.09759
2.30931	1.58956
2.25054	2.49805
5.56398	4.1328
1.25425	1.05064
3.37928	3.02355
-3.75777	-2.09263
2.19204	2.78029
1.36977	2.14461
1.20487	1.61298
4.7334	5.63879
3.41888	3.72647
2.82625	2.57157
6.92245	4.49997
4.00788	3.63798
7.4193	2.20628
4.07257	3.53072
4.60831	5.24931
3.88395	3.74895
1.86681	2.94945
4.44076	3.71261
2.09187	2.08621
-0.933649	-0.568425
3.77785	4.25981
2.26617	2.60688
4.92647	4.4266
0.993727	1.81341
1.39251	2.1988
3.8775	3.86239
1.76604	1.85342
3.36259	3.26529
3.84765	4.03475
4.47139	2.90691
5.32413	4.85376
3.19512	2.59534
4.50196	4.505
4.2076	3.67682
4.007	3.11101
4.88055	3.58129
1.42187	1.7529
3.58078	3.26991
4.34549	5.08455
-0.747217	-1.40907
3.61982	3.08672
4.14765	3.48283
2.35213	2.20097
2.39253	2.76883
4.51488	4.56269
-1.74021	0.195098
7.52215	4.99648
-1.73211	0.444162
4.79659	4.17731
3.24779	2.44281
4.89657	4.85787
5.68643	4.52462
3.60162	3.03026
0.63007	-0.833248
1.9952	0.82933
6.33993	5.7755
2.87042	2.77731
6.65724	4.5651
1.34816	1.62986
2.92226	3.22653
5.05838	5.68282
4.9372	4.82977
2.45828	2.48001
3.2254	3.08732
4.4738	4.1144
2.27743	2.42389
3.25807	2.76851
0.362691	0.929391
4.6751	4.59404
0.469113	0.642181
1.75629	3.64983
-0.592136	-0.984595
-1.98351	0.602576
2.78358	3.09417
-1.59858	-1.71914
6.9517	4.56402
2.01934	2.11658
4.79318	4.74094
-2.52042	-2.09111
4.13534	4.27212
1.81577	0.536973
4.43947	4.39631
3.84971	3.00246
2.99847	1.19099
4.49245	4.35562
3.04688	3.15008
3.90785	2.91496
5.42057	5.01216
5.21862	4.86425
4.79059	2.59475
5.97319	5.56115
3.84656	2.14301
1.47668	2.4645
4.24309	3.69023
3.63724	3.3024
2.80159	2.392
0.193666	-0.426612
3.65907	3.58745
4.82384	3.80198
3.7349	3.23667
4.39226	4.00267
5.97929	5.52569
4.10198	4.69048
2.11024	1.34491
-1.75906	1.66564
5.04582	5.06932
4.24512	3.99141
4.07278	4.21866
4.12294	3.2722
3.55624	3.44231
4.11475	4.43533
4.03799	3.70283
-2.03759	1.148
2.2842	1.97056
1.08939	1.0504
2.55945	2.23643
-3.13243	-2.52183
3.24956	3.4293
5.18082	5.05871
4.16137	2.9662
8.42971	3.98767
4.11583	4.19158
1.62793	1.19666
0.00613575	-0.451627
-0.684103	-2.14161
2.11389	2.47721
4.34344	4.09957
3.70732	3.41492
1.2397	1.4793
1.99579	2.09071
5.01472	4.67244
3.71654	4.07803
3.92446	4.11104
-1.69152	-1.61535
2.60664	2.39219
4.89949	5.08727
4.29854	5.06124
3.36269	3.6612
3.55843	3.19954
2.49729	2.78887
1.20263	1.39802
-3.33915	-1.272
6.24457	5.64138
3.17972	3.156
0.909053	2.64827
3.2117	2.81156
2.29664	1.72273
5.52405	5.27582
3.15524	3.12249
3.96154	3.42761
2.01778	2.06858
2.15957	1.72786
1.1409	0.921147
2.81709	1.6636
5.37559	4.83947
3.2459	2.81501
0.657027	0.53023
1.54252	4.21992
4.85262	4.57037
-0.0349074	-0.283604
1.88678	1.83991
-2.53641	-1.9868
5.34597	5.17712
1.81241	2.84974
0.642555	1.39994
4.08944	4.28784
4.11212	2.84933
-1.98455	-0.628028
-3.57054	-0.716149
0.0988035	-0.56134
3.10579	2.98019
0.0161712	0.705916
1.61393	2.54607
-2.03593	0.211038
5.38076	4.77472
2.61463	2.12002
2.1618	2.79374
-1.45928	0.946371
1.79712	1.71094
2.06785	3.69347
-3.6389	-3.17039
1.24952	0.933362
2.71851	3.18313
3.62274	3.328
3.73646	3.39623
2.61543	3.16368
-2.11575	-1.28845
6.72466	4.21441
3.49277	2.60625
1.05121	-0.418806
0.223339	0.139693
3.83359	3.37617
0.662551	0.490623
1.95103	1.72543
1.17805	1.24772
4.2645	3.64701
7.51125	3.27245
5.30267	4.2739
3.36018	3.00643
5.16943	4.45825
-0.450691	-0.312952
1.4738	1.63389
-2.74419	-0.707105
1.85212	2.1466
-1.7128	-0.402834
2.84004	2.70316
-0.146673	2.92749
4.46754	3.94174
-1.20579	-0.566917
-3.00485	-2.0644
1.60259	-2.09235
2.39728	2.28186
2.11417	1.71961
-2.08678	-1.30934
4.68323	3.63671
1.71158	1.84603
2.11759	4.37476
3.03159	1.5784
0.62913	1.58143
1.94336	2.06493
2.35246	1.80783
2.73159	2.66729
3.72254	2.64547
1.5934	0.817217
2.01987	4.06046
4.41299	4.6375
1.99521	1.51681
-3.05128	0.228867
2.94831	2.38045
3.27762	2.37135
1.07876	0.21187
4.45203	3.78174
1.29665	0.242123
3.26544	2.72515
3.97911	4.3967
2.10284	2.75375
1.45355	2.12544
4.05615	0.341933
4.48981	3.89027
3.72446	3.71532
2.83904	2.39512
1.28865	2.20787
1.1372	0.980902
1.85287	1.91
-0.137569	-0.909631
3.39659	2.86459
5.45895	4.83109
4.60362	4.65939
-1.02647	-1.63634
2.46312	2.15383
4.19831	3.60115
4.55946	3.74211
1.40093	1.47913
3.17586	3.03027
2.14978	1.12555
2.94031	3.28326
1.82517	2.24778
3.29862	3.68686
4.2227	4.13929
3.86235	2.87722
2.89457	3.30849
1.24723	1.85884
3.91089	2.41261
1.72346	1.35906
3.37196	3.33847
4.24654	3.82298
1.37931	3.44605
2.33349	2.97251
-2.12374	-1.13647
3.27946	2.90257
4.1069	3.54368
-0.996088	1.19767
2.78903	2.52801
4.47279	4.01739
1.12258	1.39971
6.38124	5.74225
2.16806	2.13563
4.56457	4.24599
5.91953	3.16463
1.66538	1.87285
6.20303	5.27999
3.58376	3.95108
0.498999	-0.182402
-2.50023	-2.07198
6.11287	5.61475
3.68546	2.3801
0.281989	-0.956178
1.53638	1.34289
3.71187	2.88291
4.7946	4.3611
5.78657	4.98
4.37126	3.42904
1.1569	1.41823
4.55501	4.20234
1.60559	1.75246
1.9379	2.91485
2.72189	3.00854
1.20012	1.15587
4.33236	4.28468
-1.47848	0.0508058
5.20292	5.54699
-3.71528	3.27566
2.68884	2.15648
-2.48242	-1.68047
4.7365	4.31975
2.03253	2.46573
-3.50328	-2.36965
-1.95913	-1.50426
3.55306	3.88653
3.33644	2.05938
2.25422	4.35088
4.6808	4.28066
-0.174113	0.213547
-3.20254	-0.377567
2.29555	3.81964
2.60406	2.89975
2.76816	2.78453
5.49444	4.73782
4.41101	4.15552
1.70912	1.52982
6.0623	5.2902
0.212311	0.440963
1.3752	0.834617
2.94201	2.29669
2.73426	2.071
-0.413653	-1.22737
4.73243	4.15229
3.70578	3.44693
4.66255	3.94984
5.24056	4.40507
3.79624	3.60516
4.1902	3.12688
2.86334	3.37672
5.30651	4.82601
3.77977	3.75179
3.22863	1.46535
0.989306	1.29589
3.40671	4.65688
2.29615	2.07034
0.346714	0.736506
2.7784	4.67481
-2.31369	-2.43934
1.08891	3.13278
5.23855	4.54944
4.11566	4.0295
3.8147	3.93434
1.21342	0.863719
-2.20119	-1.11225
-1.35284	-2.48841
3.74971	2.4399
3.88348	3.90136
2.59777	3.00025
3.12085	3.37399
1.67162	1.53672
1.9293	2.36264
3.54478	3.4029
1.83107	3.52239
-0.85231	-0.813842
0.794513	1.36753
4.29399	4.25952
4.71812	3.98778
5.1546	3.08378
0.801237	0.493245
2.61504	2.69155
-0.446167	-0.954054
3.02674	3.14995
3.3601	2.47405
-2.21834	0.470009
-1.60565	-1.39903
3.16114	3.27756
2.06247	1.10548
4.08959	4.5167
2.90993	1.67348
5.44758	5.04113
1.8103	1.54822
3.89616	2.97995
-2.85844	-2.05314
3.79613	4.79109
1.92161	1.92304
2.06281	1.15208
1.46861	0.992495
1.06034	1.32478
1.32844	0.793944
6.13571	5.45494
5.30764	4.57999
0.690156	0.945269
4.20891	5.03651
-0.404456	0.0182584
1.64655	-1.81925
3.91928	3.18689
3.77985	1.98812
1.9858	2.87083
1.01581	-0.225803
0.908238	1.43953
4.0254	3.95797
3.90699	3.84593
2.97714	2.96563
3.9334	2.98626
-2.17491	-0.450146
-2.10021	-1.15742
4.98829	4.71484
3.19338	2.85183
0.455664	0.222193
1.55013	2.05661
3.43445	4.47619
-0.816954	0.177065
3.47107	5.10121
4.69278	1.91629
2.53982	2.74995
0.66022	2.37912
4.8273	4.72344
1.87888	1.88323
2.4795	2.58261
-3.61603	-3.08785
0.34623	0.951139
3.51604	3.45723
3.93409	3.24792
-2.13523	-1.98518
4.09297	4.56201
3.21977	2.83271
1.0667	-1.7421
4.80027	4.99287
3.77438	3.45697
0.900657	0.867209
0.89827	1.42882
0.732904	1.33827
3.57686	3.81467
3.87061	3.38106
4.6967	4.17537
3.17116	2.9684
4.33884	3.84274
5.99941	5.08081
-0.239723	-0.165477
1.43039	1.68648
-0.591122	-0.231929
2.34515	2.14847
-0.416127	-0.845521
2.72066	2.57268
1.50701	3.68478
7.57339	4.16358
-0.658524	-1.37477
-1.85378	-1.85667
2.72532	2.15917
1.72785	1.73682
-1.28736	-0.841556
6.08853	4.68755
3.58586	4.45509
2.11667	2.02192
1.85439	1.99366
5.06523	0.489871
6.10158	5.38756
2.80847	2.58231
1.8586	1.28554
2.25751	2.5263
2.33648	2.55101
1.02475	0.833706
1.84089	3.83382
7.31482	4.33142
3.7546	0.335576
2.73299	2.50962
1.98841	2.15925
0.475417	0.569121
4.43788	3.84338
3.17272	2.39062
2.7785	2.68096
2.5797	1.76189
2.74959	-0.0677996
4.79098	4.02034
4.00696	3.68125
4.80478	2.86861
1.10531	1.32907
1.5604	1.33833
4.81596	4.26918
0.203243	-0.595215
3.65124	0.579296
4.96086	4.76006
8.30429	4.15874
3.32402	2.27238
4.36257	4.42834
-0.988656	-0.849196
2.39526	1.9076
0.525412	3.51311
3.87942	3.61532
2.01215	0.905208
3.06673	2.9522
4.39107	3.92123
2.01709	2.40203
3.89346	3.5978
4.26154	4.30976
2.59276	2.61509
3.50889	3.19981
2.18625	1.93716
2.73475	2.85946
3.35003	1.47184
3.75639	3.29763
4.14272	3.82543
3.27019	2.46496
-2.55329	-1.4742
2.67546	2.59459
2.11715	1.87538
3.2339	2.00607
6.02408	5.05078
4.21449	4.30193
-0.277639	-0.920671
4.41816	4.36681
2.6051	2.28181
3.85534	4.26487
7.28739	2.76898
1.46867	2.2172
4.51094	4.30564
0.226432	-0.107837
-2.10287	-2.01012
6.4316	5.67446
2.0257	2.20981
1.07298	-1.78319
3.9911	2.26833
5.97548	5.73083
3.90852	4.45549
3.93159	3.71191
1.12143	1.6341
3.11051	2.5472
4.36042	3.80184
1.63236	2.17517
2.15527	2.74509
0.983197	0.931379
4.41768	4.33204
-0.224689	-0.0791791
7.44312	5.26926
-3.45593	-1.63544
-2.82958	-2.18643
2.276	1.4338
-3.45248	-1.80241
2.18595	2.17713
-3.38899	-2.44288
-1.38005	-1.1082
4.08071	1.19595
6.7877	3.49374
4.7582	4.18252
-1.57252	-0.72596
4.77416	3.95923
3.21803	2.8441
3.23985	2.97945
5.45136	4.6213
4.25213	4.22833
1.89436	1.26638
6.04429	5.25769
1.93351	0.43901
3.06606	0.767795
3.14586	3.23121
3.12105	2.36294
2.21447	2.01602
-1.51714	-0.917221
4.75784	3.70485
3.78269	3.24096
3.77946	3.75279
4.5207	4.56526
4.71487	4.03893
1.58974	1.08864
3.67687	3.60685
-2.73938	-1.68589
2.72582	2.92764
3.86162	3.70363
5.35069	3.70963
3.41632	1.37071
0.80211	2.13758
4.40069	4.3901
2.51272	1.85825
1.07278	0.760628
6.00092	3.36076
-3.79414	-2.65146
2.59151	2.78837
5.06369	4.45779
3.8876	3.88455
-3.62003	-1.78995
-2.81962	-2.50711
3.4443	2.36404
4.09004	3.84213
6.31996	4.00372
3.48938	3.29161
3.78024	3.1668
2.48647	2.15985
3.82972	2.98107
-0.298998	-0.866039
1.33982	1.41828
4.374	4.75684
3.57236	3.18064
-0.0893737	1.28805
2.36955	2.7182
-0.45186	0.176869
3.76863	2.84448
-2.14923	-0.498202
3.10661	3.13189
1.83282	0.825336
4.38206	2.97408
2.71821	1.50039
6.07294	4.96169
1.6515	1.19082
3.96748	3.52167
1.76903	1.42245
1.90771	0.78653
1.34496	0.57234
1.04823	1.72324
0.967301	0.854364
6.1636	6.09817
3.76236	1.18678
4.77619	2.7434
3.71525	-1.55906
6.1711	2.10405
-0.18466	-0.141294
4.04198	-0.0296459
5.43597	2.14313
3.22651	2.09531
2.17576	-2.73042
5.17877	-0.174814
7.08234	-3.05988
8.12675	-2.62003
-1.75893	-2.61726
2.65553	0.106084
6.8992	0.873126
3.49608	2.57843
7.58097	3.66299
2.79135	-2.40666
2.43459	-2.36594
3.47033	0.639705
4.9664	4.89934
3.32556	2.93172
1.62066	0.861357
6.38601	5.71607
3.48144	1.03264
-2.5642	-2.22577
3.0934	1.42498
3.79807	0.805064
8.39191	-2.48849
4.28202	2.50667
3.56533	3.70575
2.26451	3.39733
1.66904	2.23982
1.46907	2.53379
1.64541	0.429584
3.75054	3.28742
3.68434	0.77741
7.92616	3.18227
3.87161	4.10708
7.06604	4.41242
6.4477	4.30281
5.41227	4.68298
2.67552	2.8134
1.81288	0.991871
0.238258	0.471841
2.39144	1.73578
3.01433	2.82213
-2.06129	-1.85229
2.96618	3.71209
0.969374	1.92756
1.41485	0.372947
4.16329	3.86365
4.19144	3.45666
3.22448	2.51058
4.79214	2.5883
-0.462189	-0.656606
-2.56041	-2.40335
3.04255	2.79911
1.37674	1.454
1.90897	1.8306
-2.04417	4.704
1.95488	2.31687
5.66588	2.10034
3.54982	3.42766
3.96253	3.77347
6.03404	3.47431
2.07528	3.03917
1.09298	1.55116
2.71101	3.52017
4.55834	2.59824
2.79205	2.76842
5.43425	4.37569
3.60456	2.05128
-0.70694	0.607664
2.19815	1.90638
-2.99555	-1.84801
2.66042	2.56895
2.31863	1.52899
0.545309	0.569806
1.78843	1.78643
-0.62003	-0.904185
1.85284	2.56696
8.12124	0.983028
5.84303	5.47278
2.07165	1.80239
2.36084	1.46842
2.92205	2.26779
2.04607	2.07848
1.65223	0.79224
3.4677	-1.09867
1.5694	1.96623
1.55357	1.94706
-3.68804	0.343817
0.509295	0.494106
4.18496	3.62035
1.57933	2.21732
3.25746	2.74908
4.27471	3.63583
3.65119	2.47501
5.29456	3.8188
2.48398	2.25735
4.64725	3.49257
1.06984	1.64476
1.7819	1.88056
-0.424599	-0.765096
8.3765	4.53001
3.62534	2.20937
-2.28331	1.31825
2.86813	1.69929
3.378	3.3808
1.96417	0.991324
2.49029	2.27618
5.95505	3.32289
2.90434	2.104
5.65832	4.02732
2.5516	3.00975
2.49741	1.25523
1.50527	2.14036
1.72451	1.25025
3.72459	2.98207
4.07898	4.72494
2.05506	2.32314
3.70318	2.96606
2.78585	1.65907
2.31346	2.27245
6.96789	4.77
-0.917078	-1.11471
-1.02647	-1.52829
2.25432	4.3423
1.10256	1.74943
4.75915	4.54389
-0.623475	-1.61343
6.00974	5.32412
1.7746	2.23894
2.29316	2.28332
6.0916	6.44286
3.86622	3.99134
8.27611	5.54187
3.4502	3.47929
2.07667	1.41995
3.12124	2.93108
4.41401	3.98739
1.28615	2.06643
4.26353	2.54308
3.12287	2.50349
1.18857	1.2469
4.44376	4.39152
0.0057101	-0.27547
-1.35521	-1.86617
4.1469	-1.9272
2.06889	1.75075
-3.17335	-2.42457
3.59	1.39632
-1.35069	-1.00608
3.95543	2.96228
4.30366	4.09942
0.276931	0.765795
1.77029	2.43822
3.38311	2.81577
3.31448	2.53424
6.22896	4.03083
4.34287	3.93107
1.82306	1.43646
5.9611	4.99728
3.16614	3.21778
2.54	1.9403
2.00803	1.80043
-0.895435	-0.869641
4.69249	3.73114
3.2644	3.53275
4.31187	3.20346
4.12671	3.27977
2.71712	3.29225
3.10224	3.77848
4.02437	3.60063
3.61446	1.75391
2.27352	1.66482
2.4934	0.177964
-2.8293	-2.53803
2.71827	3.0487
6.53453	3.4627
4.02517	3.75036
5.11514	4.71535
-3.40626	-1.98797
-1.15745	-0.951981
4.14846	3.68246
8.08526	4.47292
5.08633	4.53218
3.78782	3.19482
2.28231	1.83215
3.79705	3.81474
4.32037	3.50664
1.93822	0.996462
4.36793	3.82504
5.46041	3.61636
-0.533943	-0.254835
2.04107	3.227
2.28123	3.12675
3.27983	2.46265
5.69436	4.6319
2.5974	3.25448
2.39916	2.04786
1.15551	1.88762
1.78735	1.58029
4.66778	4.37195
0.111729	0.595424
6.12984	5.701
4.41476	4.4905
2.50901	2.76534
0.649781	1.13159
3.71249	5.35572
3.25393	2.08207
-0.523367	-0.163394
-1.58303	-1.11611
5.3276	3.6671
6.95926	2.74775
1.44559	3.00066
-2.04325	-1.88077
5.16996	4.91811
6.63378	6.38892
2.83184	2.86765
0.457784	-0.296926
1.00464	1.23035
3.10978	4.33593
5.08587	3.35077
3.97253	2.94825
2.76713	3.029
3.57746	3.43241
-0.104027	-1.09457
-3.31358	-2.33955
3.80573	4.4881
-1.04336	-0.516959
3.02545	2.66534
0.137981	0.640838
1.29419	2.14357
3.4046	3.40154
4.38308	4.43661
-1.48175	0.664379
5.52792	5.04625
1.73355	2.40398
1.19686	2.52291
4.19243	2.90675
4.30349	4.90552
1.88337	1.85897
2.31329	2.84183
0.972316	1.01443
3.11174	3.67034
3.53589	3.84838
3.79625	3.62889
-0.108329	3.61337
-2.9729	-1.77804
4.28406	4.54593
1.8332	2.92606
-0.611946	-0.792193
6.37958	5.02177
3.7675	3.45559
0.364529	0.502322
3.64629	3.2634
4.31749	3.12913
1.2207	1.52761
0.367847	1.76804
3.72187	3.72838
2.89529	4.33649
3.47053	4.06929
3.02522	3.01061
3.99682	3.65791
5.44605	4.75032
4.17586	5.4541
1.4279	2.0592
8.07929	4.88958
6.93217	4.75074
1.66921	1.92271
-1.2636	-1.13038
3.98426	2.7726
3.428	4.70319
-2.72672	-2.64261
-2.75747	-1.77103
1.68376	2.10138
2.1412	1.52206
4.94305	4.01736
-1.58216	-0.265113
1.5109	1.62664
5.76449	2.01047
1.53775	2.22773
5.9221	5.64814
2.28091	2.6644
5.65408	4.51966
1.21786	1.58242
1.68943	2.30484
0.848649	1.18476
1.83695	3.53485
0.0594477	1.23187
-3.26555	0.400922
-3.176	-1.45079
3.19799	2.73484
2.27857	2.07628
-0.204065	0.704262
5.42207	5.00933
3.68331	3.78383
2.66146	2.46321
3.47491	4.21547
1.49961	2.92296
4.25954	4.62689
1.031	2.97386
0.240817	-0.0188003
4.6782	4.06298
3.87735	3.8644
2.56608	3.07168
5.5091	2.95543
4.66497	3.38732
0.778952	1.40359
1.34688	1.35407
7.11591	3.67529
4.44086	4.82211
-0.280916	-0.729271
0.52402	1.69434
6.36932	4.72526
5.00592	4.64136
2.44333	2.30134
4.63984	4.03045
-0.464528	0.220506
1.75762	1.61424
3.77808	3.41359
3.63444	3.45583
1.96798	1.0931
3.25298	3.03532
8.36067	-1.413
1.19919	1.01448
4.25597	3.69737
5.41637	4.11459
2.32963	2.50353
3.57338	3.94419
5.40439	4.40103
3.08371	2.83961
2.22342	3.30461
1.44578	2.57743
3.01308	2.7065
1.63162	1.31974
3.07853	3.36954
4.02149	3.98804
3.71035	2.68361
4.97853	3.96118
2.98169	2.64551
4.4812	3.66511
5.38121	4.94997
3.996	4.73827
1.16897	2.00826
2.85907	2.23663
5.43801	5.33213
6.62079	5.77435
4.07322	4.42319
-0.0388407	-0.665448
4.68277	4.23167
2.79936	2.714
3.15454	3.28798
1.69053	1.93386
5.42217	4.31909
2.86917	3.41303
5.80572	5.65434
4.26891	4.43983
-1.65592	-1.68369
3.10293	1.73909
-0.413975	-1.17753
0.810662	0.834824
2.61027	3.02412
4.51598	2.8961
6.01448	6.21414
3.24995	4.53219
4.33272	3.84725
1.18888	1.71243
2.82241	3.0622
3.27163	4.20386
1.72958	2.31864
1.85619	2.69491
2.69948	2.55366
1.26004	1.02505
4.78926	4.37214
-0.605951	0.577625
6.40166	5.34934
4.1937	3.44834
-2.32461	-1.92703
1.5634	1.58732
-2.7899	-1.66715
5.22083	4.64052
1.45184	2.43779
5.8579	5.13887
-3.43468	-2.36938
5.70992	3.99106
1.86109	1.81219
1.66665	2.9263
4.24674	4.1771
2.08941	1.2842
-0.935425	-0.1315
2.02716	3.56204
2.88875	2.92029
3.17031	3.38561
5.28283	5.10219
4.18208	4.30349
1.64302	1.88809
5.99172	5.28666
-0.57694	0.638946
1.49825	0.927595
3.58273	3.37819
1.55759	2.30268
1.69943	2.36036
4.58011	5.3338
-1.39584	-1.00941
4.2655	4.08052
4.28823	3.98678
2.57543	2.98895
4.09491	3.99556
3.20644	1.67613
3.55838	3.74979
2.24451	2.35177
3.60621	3.41077
2.08654	2.51926
4.01858	3.77113
3.36132	3.92821
1.71985	1.35205
0.698381	2.10388
4.12329	4.31558
4.00058	4.24048
1.55393	1.8741
0.386636	0.685064
2.42338	2.6117
2.59496	2.88324
5.15874	4.70493
2.25877	2.7644
4.07403	3.58717
2.85901	3.80017
3.6769	4.05903
5.08422	4.81916
0.897532	0.623008
0.39028	-0.664482
-2.09126	-2.43107
3.48025	4.05807
2.13837	2.77555
3.95296	4.04114
6.09408	3.99905
3.42431	3.22706
1.59692	1.43335
1.69085	1.95046
3.05425	3.09923
3.92761	4.15725
4.23067	4.02406
2.44989	2.99414
0.424137	-0.43055
0.856709	1.53259
3.74563	4.66092
4.37339	4.15277
3.05868	3.29784
-0.0618731	1.6929
1.77921	2.81974
-0.527365	0.419545
2.89782	3.13628
2.14926	2.32758
0.595568	-1.09789
5.21106	4.97122
-1.41521	-1.09913
3.1412	2.93176
-3.52746	-2.46191
0.927878	1.56945
1.05659	2.74948
2.49908	1.75551
5.7429	5.21381
3.78111	2.63014
3.70077	3.24687
1.23115	1.23567
0.86675	1.10501
0.360125	0.881621
4.30406	4.4754
0.960743	1.72949
0.110633	0.785534
2.31522	0.271645
2.69591	4.63989
6.30195	1.82414
3.43892	2.51629
2.09775	1.25005
2.85387	3.65575
6.41352	3.13066
2.1005	2.43477
3.66484	3.3808
0.388315	-0.28716
3.14745	2.82385
1.17946	0.653823
5.43043	5.2137
1.71709	2.25491
1.77036	1.72707
3.54396	3.28478
6.14938	4.30663
-2.64034	-1.44537
1.67631	1.22911
2.59001	3.48118
-0.401421	-0.203846
3.58601	3.52433
4.08517	3.74322
3.51805	3.53999
5.07844	4.78252
4.09572	3.69661
-0.080169	-0.732081
-0.476922	-0.941938
4.95556	1.30484
0.866005	-0.712924
2.25845	1.9053
2.12262	1.5076
-1.90503	-0.397039
2.97295	2.04944
2.27981	2.44825
2.34394	2.29868
2.48119	1.75031
1.03038	0.51051
4.39122	4.4665
-1.98927	-2.48389
3.22904	2.65804
2.32199	2.12799
0.143216	1.01742
4.03821	3.91831
3.91789	4.40895
2.36501	2.72378
2.60302	3.60633
6.40026	2.87931
4.39677	3.9672
3.40458	3.49758
2.86378	2.91377
1.35515	1.50557
1.53865	2.21144
1.09993	-0.726897
2.09373	2.27685
2.95097	2.6359
6.21836	5.00574
3.9341	3.57514
1.95073	2.91548
4.09227	4.22161
3.8213	2.28564
3.33382	2.39598
2.62252	3.12622
3.50516	3.48694
2.30186	2.54858
5.35144	5.54436
-0.819163	-1.90417
4.12128	5.73728
-0.443541	-1.05911
0.803595	1.83222
4.29581	4.52072
2.50192	3.39439
5.55151	5.32861
1.29762	1.12347
2.17499	2.55762
2.98676	2.52417
2.1262	3.13096
2.54185	2.90121
2.42097	2.35047
2.25578	2.41122
0.139538	1.14774
-0.715182	0.0141538
2.66033	2.59468
3.51389	3.75443
-2.44444	-1.95889
-3.71791	-2.53131
4.74562	4.07558
1.9301	2.94949
3.43674	3.65864
2.32572	2.28879
1.683	1.57123
4.23996	3.52866
2.74501	2.5759
2.74702	1.98173
4.58407	5.02568
4.0397	3.84498
2.88163	3.86447
6.91728	2.22894
3.86332	3.86434
3.25087	2.57508
-0.0726988	0.580856
1.78063	1.81302
-0.228151	0.601233
-2.69807	-2.94994
2.21902	3.12246
3.61551	4.45442
2.42768	2.97543
1.93054	2.59901
7.89615	3.3531
0.178168	0.564523
-0.480941	-1.45348
-1.00748	-0.509032
2.90517	2.25112
2.80122	2.84668
0.208874	0.694088
2.83978	3.36456
2.2559	1.92361
3.95023	3.76883
3.34596	4.03982
2.39325	1.22285
2.17567	2.85148
1.32854	0.832255
4.18541	4.83769
2.82054	2.6322
2.46273	0.584613
-2.50068	-2.47141
3.89514	4.11453
1.65271	1.85561
2.56441	2.3574
3.13379	3.61784
2.04612	2.78603
0.942579	1.36562
4.83659	4.72622
4.74279	2.07356
0.216659	1.24409
5.29531	4.496
5.86843	5.02582
3.04351	-0.708194
3.36789	2.8664
3.50361	2.54299
-0.733456	-0.556307
-0.727469	-1.18944
0.843561	-0.517306
1.96597	0.0820814
4.59754	1.22419
5.00784	4.45701
4.28214	3.69381
4.35625	3.39372
7.41834	-2.04725
2.51206	2.34596
3.6496	3.20603
-0.570682	-0.0773311
3.41417	2.75604
5.01385	3.61893
5.87917	3.70153
3.44336	2.88563
4.28794	1.70007
1.04966	-0.292373
2.09891	1.68732
2.0768	0.0673077
4.97666	2.15247
1.09206	-1.78069
2.90157	2.10664
6.37099	1.53718
0.0444147	-0.450392
6.86409	3.82716
3.17575	1.96836
1.87234	2.54063
7.77067	2.40808
2.06243	1.35054
2.83986	2.36966
4.054	2.42954
1.63955	0.887112
2.57772	1.26388
-2.47184	-0.343646
-1.33233	-2.13147
3.70223	2.4982
2.85222	1.93172
0.947492	0.800432
4.24072	3.37836
5.77523	1.94994
3.25591	2.83563
1.44076	1.08157
6.94904	4.26626
3.62718	3.40316
2.94446	1.7639
4.75555	4.65307
-0.657104	-1.20449
2.32234	1.3311
2.87351	2.16167
3.83062	4.29965
2.87089	1.75969
3.71389	3.34273
3.29001	3.35563
1.67593	1.03277
2.67647	2.23472
3.66862	3.74012
4.735	4.09886
5.38746	2.79927
2.96983	2.725
6.14532	3.08154
3.73674	3.05426
0.271578	1.96777
2.96565	2.4087
3.96416	-0.139878
4.20542	4.25671
6.01186	2.84929
2.80511	2.00481
2.31877	2.0345
4.29416	4.47929
5.84032	5.45018
5.93994	4.11127
-1.63495	-1.35963
7.17288	5.61805
7.02594	6.01591
5.89761	5.16271
4.06498	2.85803
4.49307	3.97775
2.85819	2.18206
2.57222	2.34024
1.68376	0.897402
1.90176	-0.0375518
5.81395	5.40435
2.7992	1.5164
7.50937	3.52222
-2.44158	-1.3685
3.46636	1.43583
-1.69961	-2.23162
3.30926	3.2298
4.54396	4.07809
2.57783	2.94219
3.18857	2.75931
5.18672	4.61779
2.61579	1.62317
5.93502	5.17232
2.87618	0.745856
6.46081	1.20927
4.11077	2.83475
-0.435458	-1.33845
4.81939	3.73963
3.14634	2.86389
5.28321	4.00544
3.96411	3.81156
4.24604	3.66384
2.72448	1.29363
1.16992	0.166982
1.86625	1.79666
0.895075	0.771097
5.40542	2.12482
-2.57971	-2.7799
3.38343	2.91617
-1.70767	-2.02724
7.63497	4.02866
4.86757	5.13848
5.15873	3.39295
3.22575	3.01192
1.80979	1.4344
2.63393	1.73077
3.11544	1.68763
1.55182	0.649179
4.87924	4.03147
3.65768	2.88457
3.51811	2.40652
-0.472032	0.120649
3.9075	2.71108
2.7451	2.5519
3.11694	2.78635
-2.82995	-2.48578
4.24415	3.72955
2.84409	3.31137
5.80389	4.98241
2.50276	1.41655
2.65391	1.67066
2.53792	1.18808
3.22394	3.17495
1.62899	0.215914
2.0303	2.92547
-2.77186	-2.25217
2.10863	1.6462
2.01191	2.31596
0.492543	1.65993
1.88462	2.54931
4.60176	4.21452
2.64092	1.81806
6.40904	3.80849
-2.57142	-1.27587
-0.238253	-1.31776
-0.129604	-0.78836
2.06138	2.22864
1.34945	1.64701
2.58291	3.11791
5.4737	4.10921
1.73712	1.26628
0.932117	1.80978
2.24587	1.77098
-0.355885	-1.81121
2.29441	1.40366
3.33484	2.93375
4.27289	3.14182
-2.19011	-2.20888
2.53279	2.10361
-2.08493	-1.76935
2.79722	2.91072
0.54624	-0.183904
3.05393	2.61859
2.91283	2.70649
2.06867	2.41454
-0.652034	-0.482415
0.575531	1.15597
-0.0861765	-1.38165
-0.216334	-0.83257
[truncated: 13,646 more rows]

## Sheet: Figure 2a
Observed GDSC LN IC50	Predicted LN IC50
2.168	3.51282
3.05114	1.67844
0.687747	0.81286
0.652471	1.45646
0.874302	2.20802
5.09589	3.96715
5.1685	3.64337
0.746455	2.53529
2.03458	3.09731
4.61871	4.7038
1.39844	3.62953
2.02902	2.1043
1.52686	2.33023
4.67102	4.83701
1.93087	4.25861
-0.383823	2.14927
3.20631	2.35862
1.37117	2.40398
0.632429	1.90016
1.01944	2.30227
1.44139	1.70144
0.879295	2.45606
2.9505	4.45583
1.51605	1.58959
0.3283	0.949779
0.471459	3.30477
3.46191	4.61874
1.67884	2.74292
2.27315	1.89545
-5.35426	-4.44022
-0.045463	0.961257
-3.27694	-2.91029
6.181	6.05986
1.68349	1.94064
3.98578	3.50581
3.92238	2.52096
4.53631	4.98555
0.10929	2.36338
4.48546	4.87328
5.53567	4.41154
-4.53081	-3.23203
-2.64853	-1.52482
1.20099	3.33376
0.764098	0.326086
-3.00052	-2.84199
-5.211	-3.18461
4.03432	3.04172
2.28089	1.33708
4.04339	3.77816
-2.02479	-0.727756
5.65353	4.70887
5.7951	5.11523
1.90267	2.46193
3.5237	5.29561
1.29686	0.949004
3.69754	3.16382
2.25338	2.39247
1.91708	3.06069
-1.02351	-1.21403
-0.815365	0.655238
3.43138	3.88245
5.16448	4.4677
3.16048	3.10652
2.68314	2.60308
3.48438	4.29667
3.72008	3.3328
3.51101	4.12839
5.21832	3.89911
1.70515	2.55608
1.97746	1.59996
3.13634	2.37701
2.77614	2.3499
5.48164	4.25373
4.80933	4.61017
4.15725	3.13308
3.71916	2.95206
5.02208	4.71817
-1.79742	-1.9172
5.51981	4.88762
-1.59065	-1.2907
4.47681	3.47849
5.4169	4.89595
3.22233	4.40447
0.154754	0.223218
-0.14513	1.12485
0.186595	1.9024
1.634	3.47243
4.00263	3.39213
5.11553	4.2685
0.615932	1.57096
6.00753	5.73682
3.8093	3.42901
3.86045	3.41234
2.3683	3.60647
2.38113	2.20778
0.619715	1.12908
4.45352	3.30677
5.10267	3.88294
4.81578	4.27241
1.72955	0.989469
2.20002	2.71877
4.39163	2.96206
5.04413	4.05544
-3.6618	-2.16441
3.22322	3.11928
4.75862	3.71624
0.04408	0.672262
2.33228	3.79849
1.11428	1.56238
5.54976	4.67692
-1.01522	1.38185
4.56985	4.35909
-1.33377	-0.938607
4.77756	4.39866
3.1742	3.1081
2.64577	3.55393
-3.54892	-1.37669
5.41542	3.8752
4.32191	4.73751
-0.713452	-0.0443463
2.73898	3.54051
3.15561	2.10131
1.53211	2.13071
3.12587	4.01529
-2.75434	-2.45767
4.40685	2.67221
2.47683	2.35859
-4.08997	-2.59331
2.41862	2.10163
3.08779	3.07497
-0.320857	1.65929
0.669108	1.25838
5.19499	5.46679
-0.736102	0.125008
-0.237327	-0.713638
-1.10132	0.221666
2.52624	2.58782
5.28517	3.04103
0.188871	2.61067
4.05354	2.49865
2.40914	4.02319
2.17661	2.14773
-4.77083	-3.25575
-3.29494	-2.17061
-5.25623	-2.86771
0.866942	1.11747
1.76149	2.72652
1.79764	1.70456
3.99636	2.78913
3.84169	3.32502
5.26628	3.52952
3.44026	3.97707
4.18267	3.88788
1.91158	2.16145
3.59473	3.55028
3.36254	3.33132
3.02294	2.38906
5.5461	3.74497
1.72355	1.7325
0.561507	2.53063
4.68062	4.41975
4.80064	3.11839
1.48596	0.672621
2.99202	3.64654
5.24774	3.71917
3.00465	3.05645
2.47568	1.87214
1.07173	0.334469
5.15048	4.56498
2.00452	2.52086
0.593152	1.41475
2.93415	2.6228
0.952577	1.41385
0.81195	0.910772
1.40327	2.56305
1.92823	0.730457
1.60215	1.22519
5.38077	2.08824
1.56599	0.824222
-1.03331	-0.525294
1.91201	3.44861
5.35564	4.18575
2.20589	2.24552
1.66299	2.02232
-4.65347	-4.84475
0.509344	0.647551
-2.90671	-3.52773
6.31525	5.13114
0.298115	1.76426
2.56301	0.895802
3.39278	2.92257
5.14212	4.04795
1.03574	-1.48029
4.79465	3.91988
4.55764	3.3056
-4.23126	-4.17606
-3.2802	-2.58711
-1.85236	1.06637
1.70469	0.868007
-3.42208	-3.38251
-4.24707	-4.1673
3.51264	2.51503
2.26134	1.53964
2.53793	2.70711
-2.54215	-1.91066
5.35217	4.33912
5.12856	4.28845
3.38492	2.24813
5.02753	2.45555
-0.981786	1.10234
4.04535	2.86485
2.20091	2.05675
3.85393	3.02793
-3.73117	-4.10527
-0.712248	0.0475065
4.36592	3.49873
5.22119	4.05924
2.5096	2.78388
2.90518	2.1784
4.29885	3.98027
3.27974	2.24121
4.00615	3.58298
4.09842	4.26006
1.91176	3.77225
1.76559	0.969429
2.46403	2.17468
3.2717	2.64156
5.17434	3.70311
5.82515	4.16995
3.56607	3.61289
4.47498	3.62756
5.36225	4.44561
-2.75677	-3.23349
4.27832	4.29032
-1.53362	-1.56195
1.84651	2.78005
5.48867	4.62174
3.98437	3.9921
1.65855	-0.337836
2.27912	0.596927
1.64653	2.78148
2.37322	1.50476
4.77029	4.0494
5.27101	3.82045
2.48646	1.15461
6.0028	4.84214
1.99602	2.66727
2.14415	2.75719
5.53379	3.56864
1.88951	2.26385
0.742598	0.676599
5.27102	3.29494
3.21017	3.75469
5.2836	3.77914
1.48889	1.95769
2.32991	1.66656
4.12973	3.00455
3.97535	3.51337
-3.40096	-3.52508
5.16067	2.2874
4.85996	3.34305
1.96141	-0.196065
3.2314	2.78503
-0.101957	-1.06999
5.4451	4.16933
0.476855	1.41874
4.58598	3.56168
-0.753426	-1.62052
5.83537	3.80529
2.30347	2.39027
3.33904	2.70226
-3.73039	-3.03587
3.99954	4.05297
4.17244	3.83788
-0.062657	-1.02104
4.13667	4.07168
1.90608	2.14146
2.96444	2.46251
4.50359	4.30587
-5.09026	-4.60237
2.36493	2.72395
1.82021	1.84826
-6.29747	-3.73742
1.73335	1.31143
3.78714	3.18486
0.896352	2.78727
0.085305	-0.414065
5.49955	4.91719
0.468732	-1.21565
-0.592506	-1.46153
0.971772	-0.134024
3.14771	2.17543
2.96654	2.08721
1.6822	3.04069
4.36974	2.41753
4.15042	3.0579
2.7739	1.62457
-4.77854	-4.17825
-2.13534	-3.25963
-3.92181	-3.7571
1.80464	0.960182
2.8991	2.71702
2.96614	1.19224
4.04374	2.88237
3.68727	3.43306
4.57481	3.12871
3.85318	2.64987
3.91627	3.57734
1.72341	1.42954
3.55533	2.98519
6.22102	4.98737
1.90218	1.60461
6.24532	5.58081
2.1015	2.44519
2.69626	3.0834
5.55012	4.69407
5.81547	4.47327
4.23874	2.26823
3.51615	4.4875
4.32989	4.74177
3.3117	4.19474
4.44032	2.56763
3.32698	2.8771
6.10596	5.20369
6.25179	4.81958
1.56975	2.54671
3.60541	3.09132
4.41601	3.3029
1.7297	0.672373
3.57239	3.72205
3.1302	3.12149
4.28085	0.817031
6.59667	4.89473
2.48754	3.17041
0.142888	0.682901
1.6915	4.02685
5.52064	5.12858
2.96824	4.12961
1.28945	2.41781
-5.46158	-4.69106
0.67516	1.41403
-1.20988	-2.25641
6.77143	5.96458
1.96846	2.58365
5.64556	2.70819
4.50403	3.68949
4.72098	4.82666
4.10191	3.17916
6.14948	4.90736
1.76619	4.12134
-2.65055	-3.15492
-0.93493	-0.909848
-4.05806	-3.76707
-0.441158	0.866519
2.07349	1.42236
-1.82103	-1.64473
-3.6137	-2.28561
3.01512	3.26008
3.83943	1.9738
2.38635	4.02423
-0.438548	-0.465295
5.75434	5.1528
6.55759	5.72501
3.39842	3.38551
5.24794	5.11468
1.1705	1.26863
4.49709	3.86206
3.60298	2.87983
3.95342	3.83233
1.83476	0.85445
-0.465137	1.08756
5.1547	4.7196
4.34247	4.86776
3.29733	4.1615
3.42541	2.74288
4.82789	4.29226
2.93848	2.34533
3.85884	4.48366
6.15475	5.39581
3.36877	4.05189
4.48152	3.11458
3.60255	3.20459
3.43096	4.24178
5.45589	4.69349
4.68821	5.02895
6.11469	4.60351
3.92137	4.08852
5.6369	5.14011
-1.21399	-3.09199
5.32192	5.44243
-1.96625	-1.62986
4.50601	4.11416
5.64262	5.00506
4.85877	4.84472
1.87268	1.46166
1.77276	1.00854
1.90389	4.20538
3.78764	3.47266
4.92791	4.8931
4.50967	5.28676
2.41207	1.40735
6.55806	5.58541
3.80243	4.10551
5.92664	4.40924
5.45912	5.18517
2.26789	3.08913
1.3062	1.29214
4.80845	4.62828
4.5626	4.22301
2.41358	2.48847
1.07637	1.80389
6.28622	5.19702
6.20059	4.64155
-0.407174	-0.985645
2.70787	3.93462
4.37067	4.62521
-0.744306	-0.623706
2.71721	3.93667
4.39029	2.4833
5.79573	5.02942
0.510228	2.18543
2.91736	4.3487
-1.45233	-0.976207
3.32894	3.65523
2.64481	3.18121
3.32313	3.38532
-0.815744	-1.49971
5.44297	5.01058
4.30692	4.33929
1.53062	-0.139916
5.27426	4.69057
3.10143	2.80156
2.12181	1.76892
2.18289	2.06245
-3.92403	-4.012
3.29521	3.51669
3.50996	3.10622
-2.67161	-3.76715
5.60155	3.93517
4.10722	3.94825
0.864169	3.28238
1.39256	0.546726
6.34205	5.23437
1.61051	0.47821
0.503216	0.93783
0.155903	-1.09648
3.51522	2.24229
2.73011	2.3787
5.37555	3.66903
4.47122	4.1991
3.41633	4.721
2.1699	2.13364
-3.85966	-3.28479
-3.85554	-2.20861
-3.57889	-2.87161
1.86547	1.3352
2.93019	2.49069
2.32058	2.55766
4.05844	3.4998
5.28674	4.18321
5.1891	4.62157
3.36124	3.7846
4.77228	5.04466
2.37188	2.28471
3.47557	3.90872
5.54256	4.16081
2.99389	2.4696
-0.370128	2.08466
2.34897	2.10862
1.81087	2.69504
4.87614	4.30586
3.49896	3.94192
2.27703	0.391547
4.64529	4.11628
4.36702	4.28261
4.21919	3.6806
2.54723	1.98539
2.44896	0.939553
5.60173	4.81745
3.61526	2.06592
2.33657	1.43256
4.15706	2.94504
0.353019	1.61359
2.97618	1.75791
2.67482	2.49543
2.74934	1.48618
-5.46139	3.28921
4.66549	3.35791
2.71316	1.4118
-0.254395	0.0939646
2.39774	3.14849
5.93145	4.81024
3.19665	3.028
2.80155	1.72046
-4.84372	-4.3552
0.876475	0.543237
-1.72083	-2.39641
6.7836	6.00275
-0.594229	1.97426
4.97143	3.18472
4.6626	2.78549
5.96319	4.74311
0.905954	0.388594
6.06137	5.17191
3.2917	4.59475
-3.87458	-3.69815
-0.806369	-1.69671
0.534535	2.35726
0.845339	0.590897
-0.568166	-2.84203
-0.622865	-3.67968
3.7978	3.63382
4.401	3.2759
5.49668	3.86343
-2.34279	-1.48291
6.17519	4.86744
6.72499	5.39308
2.82906	3.00516
4.64161	4.60871
-0.698247	0.258299
4.27113	3.65469
3.83397	2.64295
4.28023	3.79681
-1.88743	-2.18742
0.85039	0.0489533
5.0222	4.01028
5.96455	4.57427
1.68859	3.59151
3.55487	2.7299
6.0489	4.68815
4.55779	3.07658
4.36616	3.9959
5.81646	4.62122
4.07603	3.16471
2.72664	2.69698
2.97323	2.89282
4.85664	3.45907
6.25846	4.55178
5.08752	4.95728
3.91819	3.72671
3.97184	3.59374
4.93828	4.84894
-1.59339	-2.85897
4.8408	4.45207
-1.90914	-1.30094
3.20508	3.17578
6.25846	4.74593
4.50823	4.9604
0.260666	0.731662
1.91602	0.388288
3.89847	2.51589
2.95187	2.88367
4.73816	4.0761
5.22233	4.31837
1.62498	1.08328
6.95161	5.37132
1.74092	3.42551
4.92276	4.11236
2.9251	2.38512
2.90913	2.57058
2.7035	1.40233
3.3495	3.67361
4.44897	3.54281
5.70267	5.05567
1.41505	1.80154
5.99017	2.101
3.56325	3.87373
4.39171	4.7488
-0.824556	-2.75372
3.69988	2.45342
4.85538	4.58597
1.40511	1.16277
2.92903	3.02838
0.924168	-0.0358898
6.19319	4.63081
1.69577	1.23615
5.2933	4.66528
1.05306	-1.04432
3.51269	4.24178
6.03136	3.81478
3.80025	3.64264
-2.67828	-1.66213
4.46333	4.63277
6.24318	4.94364
-0.669511	-0.81325
4.55254	4.12301
1.51056	2.01024
3.08241	2.8432
5.26806	5.01284
-4.77123	-3.60434
3.72635	3.66841
1.39867	2.41409
-3.57006	-3.5618
3.2015	2.17325
3.94539	3.57733
2.81078	2.75875
0.00066	0.248708
7.16674	5.39998
0.688929	0.11826
1.84242	0.896471
1.08008	0.574593
3.00945	2.38523
4.34662	3.42458
3.21845	3.20587
4.78933	2.93231
4.34681	4.14992
1.8483	1.66359
-2.35668	-3.70015
1.40986	-2.49489
-1.91277	-3.18812
2.48341	1.54899
3.4657	2.80478
3.68356	1.72539
3.92607	4.1874
3.42797	2.94867
4.78951	4.13679
5.51973	3.98547
5.91064	4.24447
3.76145	1.6108
4.37924	3.46506
4.54076	3.65352
2.76747	2.37814
4.36773	5.43876
1.83432	1.45186
1.52115	2.40713
3.43918	4.37718
4.03396	3.44721
1.21016	1.34397
4.2891	3.45291
3.74012	3.85101
3.98263	3.96003
1.10551	1.85367
1.6601	1.12424
4.88546	4.72848
4.41614	3.86145
0.928172	1.23851
1.7737	2.41027
2.80637	2.27727
2.07478	0.310088
1.69276	2.8267
1.60662	1.52209
0.164269	2.77399
2.08511	2.99126
1.14241	1.47257
-0.334416	-0.144217
2.69813	3.06054
4.10623	4.54384
3.01651	3.03665
2.3537	1.64725
-5.73058	-4.45782
0.48153	0.885118
-3.75743	-3.2188
5.65978	5.87996
1.72078	1.75516
2.85769	1.84427
2.94271	2.60781
3.9539	4.82735
0.168482	1.30666
3.51469	4.04588
3.99317	1.58281
-4.97606	-3.24803
-3.31882	-1.42918
3.08098	1.02665
2.31275	1.39807
-2.96255	-2.98159
-6.59435	-3.15677
2.79539	3.43583
1.58566	1.159
3.23352	2.51696
-2.87917	-1.27205
4.38179	4.64359
4.46024	4.72915
1.78846	2.30694
4.43869	4.68835
0.58914	0.9163
3.28724	3.51723
2.33474	2.89171
3.00898	3.06606
-1.72718	-3.21142
-0.374122	0.877715
4.04633	3.81545
4.19003	4.43771
2.74169	2.58313
2.19522	2.4039
4.63641	4.16591
2.74177	1.52899
3.57057	3.38799
4.5497	3.80397
2.46602	3.55573
0.895518	1.68714
1.89319	2.27077
2.11969	2.08482
4.52995	4.27291
5.45096	4.50089
4.60782	3.73966
3.81251	2.96041
4.51479	4.3764
-4.20212	-2.74039
4.4534	4.27596
-1.8268	-1.23337
3.10696	3.46825
4.63733	5.00449
4.17995	4.33495
-0.193154	0.879043
0.00781	0.197384
2.75908	2.41144
3.92548	2.58288
4.25721	3.70972
4.56435	4.27389
1.82704	2.11099
5.33025	5.57068
3.48687	2.69114
2.70135	2.98566
4.57247	2.47596
1.8025	1.84248
-0.117839	0.437718
4.08066	4.08289
2.30046	3.82021
4.54501	3.5884
1.24368	1.09797
1.32672	0.75992
4.28885	3.51494
2.09481	4.51939
-5.62862	-2.35524
3.80588	2.40679
3.50673	3.66885
-1.82196	-2.21511
3.48401	3.85319
-1.10427	-0.0272518
3.94249	4.5912
1.1772	1.09687
3.14903	3.5078
-1.33931	-0.951136
3.10362	4.58899
2.79172	1.95885
2.07371	3.07313
-2.57699	-1.70279
4.60862	3.91009
3.29845	4.01936
-0.639175	-0.294476
3.66444	3.51723
1.20641	1.80442
1.36217	0.870903
2.51502	2.04441
-5.38583	-3.09092
2.48769	3.47535
2.18507	2.17346
-2.75502	-3.61907
1.77478	3.38787
2.1099	1.93494
-0.338149	0.285796
5.7214	5.3518
-1.1973	0.410846
-0.884274	-0.732826
-0.798058	-2.85924
1.53985	1.82531
2.11641	2.57718
2.09823	2.75516
3.28993	1.88968
4.29378	2.72554
1.15795	2.215
-5.54911	-3.28138
-3.74038	-2.0411
-5.39851	-2.73818
1.24199	1.05329
2.54468	1.73197
1.08999	1.7347
3.53818	3.17428
3.45749	3.04887
3.49092	3.25091
1.88482	2.50827
4.56881	3.84871
0.363947	2.36942
2.67387	3.33815
4.05746	4.41362
2.54094	1.96846
5.99519	4.9624
1.7325	1.88357
3.30344	3.044
4.70799	4.23477
4.14457	3.50442
0.840234	1.67384
4.50937	4.08497
5.39233	4.40262
5.42599	3.39957
1.57382	2.50853
1.58209	1.2923
6.00565	4.70037
3.7237	4.36911
1.24204	1.56021
3.10611	2.697
2.98316	2.24215
1.42246	1.07199
3.60278	3.22399
0.940282	1.8302
2.37906	3.00978
5.17907	4.4412
1.85214	1.89267
-0.071437	-0.194277
3.66419	3.60816
4.36103	4.33568
2.70768	3.34083
0.928855	1.33579
-5.36212	-4.83637
0.648003	0.796381
-4.51742	-2.78949
6.21057	5.72382
1.72946	2.14932
2.45145	2.26303
3.47046	2.6253
5.17754	4.73824
-0.712451	2.09679
5.13476	4.68769
-3.46709	3.2166
-5.16673	-3.67713
-2.51416	-1.76775
-4.89857	-3.95872
3.44501	2.69944
2.26578	0.417679
-4.11722	-2.77605
-5.44291	-3.26096
1.70303	3.51148
1.84995	1.73732
3.31924	3.30733
-2.35948	-1.03373
5.03423	4.43705
6.45983	4.90033
3.06747	2.6067
4.09224	4.56771
0.477362	1.02005
4.14433	3.32719
2.85987	2.7899
4.11911	3.59735
-4.67908	-1.93358
0.160444	0.642235
4.71409	4.09232
5.36664	4.42189
3.55852	3.13541
2.6977	2.52122
4.48363	4.3647
3.08588	2.20002
4.73671	3.54675
5.96995	4.61699
3.99645	3.84403
0.640628	1.96846
3.74112	2.40175
2.46636	2.70579
5.28823	4.43272
4.8127	4.45665
4.90368	3.62438
3.04711	3.44951
4.54564	4.50252
-4.03704	-2.75795
5.40718	4.74389
-1.95302	-1.56714
3.71337	3.4897
6.14441	5.01601
4.11207	4.57914
-1.46571	0.934131
0.070045	0.15795
4.36095	3.59233
3.94104	3.48949
4.83031	3.85454
5.40893	4.12267
2.07322	1.63623
7.07071	5.44529
3.64168	3.13782
2.99652	3.72845
1.80818	3.0171
1.67154	2.10508
0.092699	1.13929
4.95693	3.69136
3.55353	3.70247
5.08516	4.72443
2.09059	1.61489
2.07358	1.36119
3.37862	3.84176
3.33099	4.37569
-4.21703	-2.29218
2.72301	2.61552
3.44173	4.03538
-3.87176	-0.969222
5.00735	4.40347
-0.951849	0.417882
5.52457	4.65
1.31748	1.5716
0.068029	4.06787
-1.83705	-0.868976
2.61464	5.1692
2.17792	2.72639
3.35612	3.64192
-0.255224	-2.4511
6.14593	4.00537
4.66023	4.66673
-0.802675	-0.221648
4.75801	4.20125
2.84177	2.2244
-0.855669	1.76542
-0.100861	3.10835
-6.26774	-4.01386
2.25068	3.49147
2.12187	2.16161
-2.40718	-3.54765
1.16872	2.83571
3.36206	3.32163
2.57942	2.86064
-0.707373	-0.0812403
6.36873	5.48632
-1.67172	0.72122
-2.02882	-0.383877
-5.20496	-1.70579
0.354155	1.97321
1.9161	2.72137
3.18631	3.57165
3.14288	2.28134
3.67416	3.41745
2.16951	2.09778
-4.93183	-3.76639
-3.75839	-2.58609
-3.61114	-3.30212
1.07262	0.937041
0.449677	2.14934
1.20402	1.3953
4.00175	3.14855
4.07393	3.28508
3.9248	3.4264
2.41042	3.2569
5.64519	3.84321
1.05651	1.35724
4.49275	3.39118
7.75016	5.36249
-1.31215	1.88655
5.43039	0.237653
5.78553	4.27594
3.10299	3.65173
4.35291	1.85495
6.21747	1.32223
6.81621	4.83461
6.51981	3.18641
5.90033	1.03221
4.30817	0.79483
4.88676	2.07623
5.69957	1.63114
6.87394	4.9649
5.5413	3.27107
-1.58859	-1.95334
7.89326	5.6876
5.61093	3.43056
6.84871	4.95901
-0.097291	-3.26672
-2.68334	0.983943
-1.28234	-2.73647
2.44855	-2.66697
4.83535	2.58351
3.91616	1.75321
6.42312	3.82733
6.72902	4.88217
6.54929	5.42618
7.10426	4.25174
5.05673	3.213
2.34502	2.41123
5.42323	4.86549
6.15057	3.60906
3.94778	3.08449
6.89993	3.48105
6.00726	0.794778
2.47926	3.54225
4.55897	2.95699
6.88903	4.6438
4.5115	4.684
3.89325	4.22636
3.9494	2.66933
0.640182	-2.56671
5.61906	5.37032
6.81798	5.23146
2.79837	-0.155583
4.49353	4.20386
6.33495	4.28277
7.35662	5.01146
6.58964	3.73127
3.1776	0.783688
2.28426	4.06421
6.24167	5.13822
6.3575	1.8008
6.8136	3.89392
5.51598	4.16097
3.27749	1.34272
6.63338	5.04646
6.09601	4.72288
0.889088	-0.390122
7.80677	3.5797
5.5105	2.94827
6.14608	4.52114
6.84473	5.14211
0.238088	-0.434847
5.78199	1.22947
4.86355	3.12288
6.76635	4.58541
3.28745	2.72984
3.94361	0.35631
0.738141	0.278862
-0.740767	0.543443
4.79054	1.78037
5.35906	3.52767
1.67545	-0.847461
4.70877	4.23865
6.91901	4.42232
5.09774	4.3294
5.20898	3.65633
6.75992	5.677
5.05652	3.24765
7.79982	5.39827
3.81223	3.56814
5.38046	3.89571
8.09543	5.29174
6.76097	5.1761
7.00362	4.76984
5.52095	4.94574
7.06462	5.76626
6.5885	5.15438
4.53798	3.86795
7.14945	4.53799
7.60352	6.11173
6.90347	5.17549
4.17096	2.64925
4.36951	3.44458
6.57782	4.37285
5.96517	2.51747
5.45546	3.98552
6.62399	3.93359
5.85105	4.39151
8.70741	6.62789
4.8114	2.31106
2.73101	0.559514
6.02349	4.04103
6.3786	5.92343
6.52542	4.63496
3.81557	2.404
1.26141	-3.31873
3.93448	1.77859
2.45664	0.146438
9.14357	6.9557
4.93123	3.84777
6.72534	6.15821
6.23859	4.41959
6.54981	5.83645
3.64226	4.47252
7.49417	5.89397
5.95598	4.98753
0.828851	-1.37399
-0.773718	0.507452
5.53745	3.38332
2.21467	2.35397
1.95363	-0.799213
2.0209	-0.222475
6.62831	5.37773
4.11247	3.5681
5.56221	4.73767
2.15993	2.23815
7.14235	6.14663
8.11325	6.97366
4.88133	3.82682
8.47798	6.08745
2.88093	1.57831
6.47173	4.83601
4.96272	4.07475
3.66976	4.53221
2.88852	2.06963
1.95928	1.43935
7.74736	5.6245
6.74071	5.89226
7.57996	5.34251
5.21363	4.07892
6.12785	5.49137
6.63521	3.54956
6.55564	5.55457
7.271	5.51143
5.25049	4.26803
6.88769	5.73308
3.83384	3.87606
5.07264	5.80709
8.10095	5.57531
6.89702	5.89717
5.43979	4.88239
4.102	4.62416
7.90329	5.74221
2.86064	0.76394
6.84058	6.06164
2.61377	-0.80748
6.67467	5.15625
8.03357	6.60241
9.38824	6.26331
4.21556	3.47925
3.39976	1.32723
3.38316	5.31049
3.31957	3.18435
5.91653	5.61688
6.99731	5.81307
3.40913	3.44744
8.62128	6.48106
4.10172	5.24192
7.45159	5.76079
7.3718	6.56537
5.66672	5.05545
4.1489	2.85901
5.2432	5.38803
7.24708	5.84995
6.5464	6.34
4.04588	2.93518
6.391	2.57033
7.85225	5.8455
7.94007	6.31983
1.7306	0.897372
4.5442	4.97029
7.10899	5.86282
-0.509155	-1.56261
6.13347	5.3268
7.53437	4.31584
7.82008	6.09053
2.39999	2.82643
8.08955	5.69815
4.7412	2.45618
9.08207	5.5289
5.16158	4.15419
5.40833	5.43003
0.653234	-0.462377
6.62664	5.75843
6.88901	5.45946
1.86131	2.0143
4.31474	5.17293
5.79483	3.37688
2.8455	1.07554
3.49306	1.66302
-2.8108	-3.5551
5.37842	4.70383
4.13696	4.41761
-0.865448	-2.10929
5.89893	5.73598
7.12951	4.83895
4.2484	3.48578
5.29329	3.05201
8.51789	6.59081
6.28675	3.46685
5.24747	2.74747
-1.1966	-3.11023
3.95715	1.99658
8.06885	4.72342
4.48817	4.26438
5.58486	3.98514
5.73708	5.11206
5.75	3.19712
2.38509	0.118633
6.23746	1.68859
2.39423	0.689034
3.71	2.85604
3.20538	2.164
5.96432	3.9366
6.91919	3.90609
7.18892	4.1995
5.89673	5.32536
6.97594	5.22637
7.5744	5.40185
6.94624	4.38285
6.36192	4.89957
5.96304	4.66601
2.47959	2.89177
6.73911	6.09316
2.00919	2.2327
1.9415	2.91993
4.92852	4.59522
5.09051	3.9244
2.14538	1.62115
5.02754	4.34122
5.1377	4.67931
3.25619	2.95684
1.95322	2.51123
1.97544	1.45536
5.71223	5.41252
3.00388	3.586
1.6836	2.39557
2.89313	3.12123
3.85624	2.31377
1.39999	1.5723
2.87404	2.95187
2.18921	1.75372
1.84985	1.80139
2.03416	2.6043
0.344783	0.470348
3.59728	4.20995
4.10135	4.69045
2.49804	3.4046
1.22891	2.31254
-5.12903	-4.41808
0.682934	1.09864
-2.4548	-3.0786
6.37308	5.93459
2.14523	1.59639
5.4581	2.29234
4.28812	3.3972
4.807	4.70043
3.26779	2.27904
5.44141	4.82815
2.09268	3.82967
-4.0963	-3.37733
-1.68738	-1.58666
-0.482862	2.5645
3.08565	0.701915
-1.88672	-2.83387
-4.4192	-2.71964
3.34353	3.24166
2.8949	2.55551
3.29639	3.68311
-1.50163	-0.95763
5.39876	4.9676
6.37303	5.07054
2.64426	2.97693
5.36273	5.185
0.121124	1.01951
4.636	3.64382
3.74809	2.10434
4.3056	3.58019
-2.05121	-2.5958
0.135262	0.920695
4.62791	3.90451
5.36396	4.69749
3.94017	3.42191
3.49609	2.44532
4.46311	4.54031
3.97364	3.13549
4.97378	3.95321
6.574	5.37436
4.43129	4.07672
2.65302	1.59156
1.96541	2.55802
2.21216	3.76693
5.62095	4.75299
4.97076	4.80422
6.00332	3.61535
3.79962	3.77177
5.5116	5.06487
-2.18088	-2.17314
6.45899	5.11381
-2.6463	-1.35806
2.72899	3.64999
6.13264	4.99269
4.83698	4.58929
2.37405	0.245933
0.335417	1.25739
3.34123	3.97553
4.96202	3.25995
6.23872	4.5066
5.95374	4.78015
1.34572	1.40871
6.58569	5.78992
4.55556	3.73853
4.58515	4.14944
5.83253	5.27365
2.37663	2.52961
0.64933	0.703157
6.57256	3.65601
3.90759	4.55105
4.96468	5.12229
2.75209	2.3005
2.66823	2.37839
5.55565	4.36321
4.49944	4.25994
-3.73384	-1.46995
3.95119	3.69062
4.69844	4.20421
0.496352	1.14022
4.82651	3.75449
0.121098	0.313647
6.25889	5.287
1.84669	2.14166
3.214	3.76872
-1.11565	-1.38444
3.10658	4.22816
4.1195	3.26084
3.72849	3.13047
-1.66586	-2.242
5.56983	4.44473
5.03431	4.45149
0.241885	-0.563166
4.89414	5.10763
2.88537	2.67589
2.52615	3.1371
3.7862	4.81872
-4.50763	-5.11422
3.58103	3.44012
2.53145	2.49698
-5.89498	-3.05463
3.23858	3.60921
3.71716	3.57047
4.42211	3.06395
0.374862	0.303063
5.9895	4.75864
1.02791	-0.597889
-0.037107	-1.03825
0.681018	1.63724
2.57322	2.87125
2.82357	2.99946
3.57135	3.57013
4.57386	3.67022
4.63824	4.39992
2.1101	2.17846
-4.26435	-3.94932
-1.94585	-2.76883
-4.90108	-3.46165
1.19744	1.54049
2.85499	3.12303
2.09597	1.58757
2.98124	3.55986
3.32478	4.47716
5.1971	3.96206
3.19326	3.47912
4.79952	4.31546
1.25035	2.07227
4.57961	3.49853
4.00084	4.92477
1.74384	2.89692
6.27384	4.9414
1.14334	2.4579
1.10797	2.36607
4.10054	4.21128
5.39456	3.87494
2.33159	1.65031
1.81123	4.08001
5.30426	4.55795
1.45738	2.53654
1.32895	2.34708
1.25558	1.46149
4.75891	4.75155
2.83352	3.99253
0.641321	2.40057
2.18832	2.74949
0.393084	2.24746
2.65504	1.9394
1.10284	2.52462
1.96146	1.39539
2.80768	2.92208
5.44179	3.85209
0.210262	1.82158
-0.647641	0.117309
2.10829	3.35141
5.25907	4.37311
3.43688	3.29201
2.04841	2.52127
-5.28282	-4.77208
-0.336348	1.09735
-2.50228	-1.68556
6.29824	5.78061
1.68665	2.10649
3.30706	3.16807
3.8754	3.69616
4.81002	4.77858
-0.237761	2.28636
4.93415	4.83868
5.0518	4.21098
-4.98025	-3.15493
-3.86463	-1.59893
0.339006	0.74235
1.64513	0.82983
-2.09288	-2.61838
-5.72299	-3.5953
4.68818	3.56588
2.55653	2.7746
3.87262	3.7666
-1.67211	-0.273006
5.48548	4.67306
5.65767	5.22285
2.6278	2.92204
4.24239	4.75267
0.864471	1.8241
3.24941	3.28416
3.06104	2.45017
3.81424	3.54716
-3.04516	-1.97195
-0.989998	0.698619
4.59179	4.42491
4.81862	4.52663
3.04643	3.70079
2.65421	2.64884
3.60688	4.48645
4.31712	3.36211
4.07529	4.22598
5.02724	4.47586
1.72325	3.56574
2.30361	3.56998
3.0844	2.56765
1.39191	3.03797
5.26091	4.37395
4.76656	4.51142
4.2142	3.5983
3.62934	4.39274
4.25601	4.91306
-3.28947	-1.7291
5.44778	4.76714
-1.82751	-1.60437
3.09998	3.7353
5.2539	4.9898
4.58575	5.09926
1.53073	0.662347
-0.541583	0.740038
0.715725	3.49979
2.08931	2.31446
3.90425	4.22238
4.44906	3.68492
1.21102	2.27222
6.10244	5.46566
1.10249	3.55113
5.33597	4.34481
4.38508	4.41278
2.15669	3.47854
1.45153	1.06893
3.94527	3.36206
3.24683	4.18964
5.23425	4.51419
1.88049	2.15056
2.39906	2.52384
4.5387	4.69283
3.64059	4.81688
-4.55298	-2.49487
2.06832	3.62405
5.36288	4.27261
1.02429	1.66114
2.65655	3.75911
-0.027333	0.320047
5.37022	4.51551
-0.694037	1.89869
4.52007	4.02558
-1.29873	-1.37391
3.36992	4.2889
3.02413	3.77403
2.37798	3.44483
-4.70794	-1.84326
4.60122	4.42247
3.9585	4.42928
-0.548536	-0.331276
5.0644	4.10696
1.48319	2.51841
3.44593	3.63702
4.29312	5.39656
-3.85549	-3.72397
4.16499	3.39381
2.14346	2.3334
-4.77505	-3.13729
1.7262	3.79488
2.46811	3.36887
0.818291	3.0837
-0.217512	0.477092
5.78123	5.53595
-0.280506	0.312806
-0.582813	0.448088
1.26605	1.84993
2.04087	2.9206
2.93119	3.33534
1.83593	3.02081
4.51409	2.30077
3.95101	3.2956
1.69171	2.54522
-4.63754	-4.1432
-2.5272	-3.07197
-3.8146	-3.61275
1.26853	1.60664
1.33249	3.2249
0.82339	1.52465
4.2341	3.47576
1.91277	3.76567
4.09323	3.66212
4.58559	3.60113
3.84876	3.66361
1.79364	1.63265
3.75066	3.45764
7.66703	5.8264
4.40588	2.19192
3.21243	0.539508
-0.840938	1.34614
2.06047	2.33843
6.07852	4.92309
4.40806	4.53728
5.55053	4.2325
1.74458	3.30926
6.23183	5.47717
6.57245	4.66505
3.75071	3.77665
5.06654	3.34592
1.15006	4.10766
6.62645	5.71231
6.65609	5.69408
3.13036	2.69029
4.60902	2.75153
2.77852	3.54639
2.84326	3.48021
3.0663	2.95427
3.68302	3.72732
2.27047	2.96307
0.828185	5.0061
5.09567	4.06655
4.9394	3.41344
4.66609	2.41352
1.04749	0.231831
3.55601	3.36311
2.44486	2.55793
5.38791	5.16468
4.22737	4.39139
4.45912	4.06529
-2.49327	-3.85311
2.18028	1.30442
3.55676	-2.4874
7.49112	7.04908
3.31829	3.41107
7.0966	3.79434
4.85898	4.08693
6.54497	5.58317
4.94942	3.67234
6.65891	5.5774
6.16869	5.92473
-0.783151	-2.31845
0.410027	-1.47991
5.26977	3.77431
0.110265	-0.102201
-0.55928	-1.5055
-2.4533	-3.02398
6.58386	4.72672
3.92458	4.12668
1.03277	2.59489
5.23466	5.13122
1.20941	-0.199184
5.72822	5.32013
5.4993	5.82548
2.86446	3.14323
7.42734	6.18082
4.0661	2.46661
4.19986	3.82387
3.70496	3.08178
3.35143	3.97274
6.16526	1.80882
1.8654	0.351316
3.78888	4.51498
6.54863	5.23212
3.91797	4.63757
2.51514	3.6099
4.29083	3.36833
5.91082	5.25305
3.86343	5.23695
5.50323	5.18177
1.2216	4.03838
2.779	3.10048
6.4998	3.47996
3.13945	3.31126
3.74233	3.51104
6.14706	5.3533
0.017132	1.68606
4.8735	4.83513
5.77288	5.39204
3.37187	3.8954
5.46724	4.92884
6.62068	5.76613
-1.7702	-1.69148
6.99408	5.83253
1.10739	-0.704681
5.1883	4.49743
6.65121	5.66938
5.82648	5.3702
5.03174	2.10235
2.91641	2.22459
2.18079	2.39704
5.61519	4.42454
4.0113	4.30656
3.72861	4.90658
2.84972	1.31927
7.12612	6.2835
3.02044	3.96696
5.10115	5.07313
4.30086	4.10161
6.51973	5.1075
4.73499	4.45811
1.97048	2.08279
4.08717	3.92116
5.98088	4.61645
2.61721	2.8161
-0.153458	0.694969
3.39452	4.55541
6.5747	4.34627
3.83737	4.73995
-2.09566	-2.04732
5.74874	4.82582
6.28877	5.31794
3.55279	2.25343
5.72851	5.46088
4.03273	3.1611
3.59704	3.8981
6.71717	5.33171
1.28561	1.01243
6.01686	5.53975
0.311137	-0.521601
2.3867	4.97758
6.00535	4.7436
5.38382	4.22905
-1.57141	-0.300255
4.36795	4.77523
5.47452	4.23613
6.18976	5.2856
5.40522	6.05775
1.23528	0.301142
0.954036	2.12296
3.33417	3.26233
6.81011	5.7386
4.65372	3.89284
7.10948	5.76907
-3.55909	-4.21472
3.91099	3.46571
1.68222	2.73133
-2.70723	-1.77353
6.50749	3.92838
5.62281	4.08526
1.0792	1.20344
2.78338	1.74498
8.26051	6.67617
5.19137	1.21485
5.68314	0.848598
5.01732	4.76547
4.00313	2.84133
4.46034	3.86026
6.26194	2.68458
2.49074	2.99366
6.16354	4.49737
6.4792	5.59012
3.97426	2.7989
-2.1404	-2.70429
0.164929	-0.978825
-1.08444	-2.15069
1.444	1.22975
5.31071	4.20991
2.9189	3.17263
5.47305	3.90169
4.46456	4.30955
4.46447	4.48699
5.55168	5.23827
5.1536	4.88821
3.61463	3.68617
4.18147	3.66414
5.5057	3.98938
4.79322	4.96713
3.15439	2.91706
1.10246	4.25163
1.785	2.33627
1.99794	2.51051
5.33059	4.30582
4.95604	4.03075
2.46979	1.28278
4.09555	3.40667
5.10446	4.37764
1.90117	2.3043
2.69321	3.05178
2.7374	2.25637
2.30005	1.43213
5.9165	4.74199
4.17663	3.06183
2.75222	2.34594
3.56768	2.66822
4.28036	2.55491
1.72219	1.59015
2.64761	2.20509
2.97562	1.90795
0.570116	1.80471
4.75818	2.50646
3.44855	3.5076
1.4197	1.38792
-1.27329	-0.0748628
-0.849096	0.0381585
3.14868	2.92894
-1.34349	0.323642
6.27141	4.31728
4.28165	3.16213
2.50022	2.4051
-5.01463	-4.74616
1.51631	0.776392
-1.23649	-3.42958
7.29255	5.09692
1.72648	2.32739
4.82164	1.60213
2.1302	3.57952
5.81675	4.19794
2.68707	-0.227402
4.57753	4.55186
5.49914	4.71328
-3.20268	-3.98206
-2.26632	-2.54588
1.62935	-4.70132
0.979504	0.291303
2.34147	0.745659
-1.87945	-3.19248
-3.32911	-4.55668
4.92875	4.01194
3.23994	2.9081
1.67329	2.28034
3.71114	3.85535
-0.777686	-1.89592
5.98459	4.3909
6.56648	5.18461
4.21896	2.7664
0.276339	5.15833
2.27035	0.989702
4.16169	3.17351
3.01196	1.8948
4.37785	3.27133
3.29981	-3.69808
0.633207	-0.0665079
4.17126	4.11395
4.41747	4.36125
5.29063	3.93464
1.02017	2.98979
3.35032	2.81387
5.14899	4.0702
1.96207	3.82449
3.66704	4.56824
5.37987	4.68233
2.8996	3.07994
3.19184	1.67575
3.55265	2.58245
3.0988	2.81167
3.68584	3.77639
2.7931	3.2502
4.41186	4.29204
5.67347	4.57033
5.74198	3.74935
5.29201	4.1437
5.93017	4.61312
-2.62092	-2.77911
5.71028	4.57946
-1.88017	-1.65
4.01681	3.40337
6.237	4.91968
4.8558	5.02904
0.864263	-0.861964
0.483701	0.207636
2.02158	3.1393
2.50213	2.42611
4.94813	4.11701
4.32005	3.54945
1.54463	2.1145
6.90745	5.35255
1.75438	3.45419
4.96865	3.86311
1.35397	2.40388
5.98351	4.38347
2.72919	3.51049
2.71717	0.437816
5.49341	3.54592
5.34429	3.2193
2.01794	4.30231
2.22215	1.93286
2.68022	3.02938
5.41875	4.02755
4.95398	3.47927
-4.25241	-3.87703
4.4276	4.31526
6.00016	4.15694
2.0162	1.79127
2.34377	3.72253
2.58034	-0.706275
4.16421	3.7545
6.13184	4.66051
1.51328	0.766621
4.66556	4.27738
-0.285144	-1.72588
5.73599	3.6868
4.75175	3.86226
3.13855	2.81762
-3.05371	-2.27447
3.91761	4.06114
1.8039	3.65696
6.38399	4.45491
3.63249	4.54039
-0.00085	-1.17751
5.61963	4.10391
3.74996	2.43641
5.44608	4.87568
3.58713	4.28442
5.39114	5.90835
-2.295	-4.78012
3.91034	2.42401
2.81765	2.52497
-4.45844	-3.79991
3.65482	1.82396
4.6455	2.99835
2.61102	1.64315
0.820352	0.323013
8.28017	5.24629
1.44128	-1.41488
0.962446	-1.13513
2.87164	2.75811
2.60695	1.98739
5.3594	3.32073
1.85218	2.51628
3.08603	3.15808
2.51517	2.17216
4.59831	3.68195
4.57014	2.03161
-2.22457	-4.80376
-1.23871	-3.81034
-2.00822	-4.38348
3.46884	1.53273
3.84014	3.57973
1.21184	1.32965
4.13673	3.95847
2.65862	4.09508
5.59337	3.90807
5.05805	4.37965
4.60181	4.16986
3.0221	1.69156
2.65516	2.85703
4.54857	2.91613
7.36098	5.21044
2.85301	2.68974
5.25681	5.27565
3.9844	2.18681
3.15994	1.52804
5.07378	4.41735
5.39515	3.30174
2.54852	1.48524
5.71997	3.95649
6.13388	3.72588
5.84861	2.97908
2.94734	2.32497
2.48168	1.73922
7.04541	4.90053
2.59999	4.32509
2.17818	1.96874
3.7716	2.98269
3.48863	2.44996
3.24908	1.16775
3.05232	2.55927
3.32675	1.35614
2.25845	2.8112
6.72424	3.8509
2.20975	2.68741
0.4286	0.948254
3.97584	3.14008
4.64664	4.60742
3.0261	3.19753
2.6109	2.81866
-4.72952	-4.01265
1.67072	0.939196
-3.0154	-2.04553
6.36519	5.70863
4.30751	1.99044
2.57125	2.55222
3.82637	2.81357
5.87855	4.90071
-1.45107	2.14624
5.93866	4.06546
-3.14231	1.66919
-3.33954	-3.05156
-0.357881	-1.31368
-1.26033	-3.02212
4.18715	2.2215
2.94448	1.09068
-2.09694	-2.94141
-2.6756	-2.97169
4.8723	3.7188
4.66588	2.07848
4.6962	2.62006
-0.821534	-0.945998
5.65723	4.84324
6.4826	5.2809
3.74659	3.00923
2.4855	4.81749
0.870709	1.38779
4.86195	3.5095
3.25324	2.7738
4.62317	3.39166
-2.64165	-1.82336
1.84857	1.01758
5.58518	3.95658
6.42045	4.5075
5.3256	3.0855
4.16224	2.67593
5.55133	4.17124
4.55533	2.38511
6.47569	3.60255
7.1609	4.76081
4.40831	3.50092
2.03186	2.82355
4.12024	2.38515
5.76034	2.84371
6.0199	4.4891
6.09774	4.8936
5.82274	3.82054
5.30951	3.94898
6.42526	4.65763
-3.97857	-2.39321
6.8388	4.6178
-1.31417	-1.13761
4.16587	3.68522
7.32105	5.03706
4.89276	4.81675
0.732022	1.07717
2.08228	1.27555
4.3014	2.26562
2.78341	3.27845
5.79954	3.82651
6.03695	4.20059
2.45405	2.60657
6.4768	5.61472
4.37958	2.48893
5.52735	3.81034
4.86802	3.03958
3.45905	2.2117
0.91431	1.22308
6.21278	3.89558
5.21932	4.31506
5.23982	3.4744
2.64349	1.97717
4.01762	1.66414
5.80469	4.3292
6.378	4.87387
0.40549	-2.25959
5.28912	2.92936
5.61981	3.68457
-3.96781	-0.210331
5.63952	4.07592
3.32241	0.582515
6.79592	4.73568
2.64534	1.40027
0.292615	3.23323
-0.040879	-1.20771
6.67693	4.80189
3.21546	2.40902
4.84276	3.12564
-0.4181	-1.98355
6.41816	4.76735
6.32253	4.28568
-0.585079	-0.492991
6.00634	4.50588
3.77246	2.15121
-1.22073	2.03615
-0.785656	3.60813
-2.7206	-3.73504
4.54621	3.74662
3.85765	2.06664
-2.39431	-2.66778
2.71595	3.44249
5.00492	3.59694
4.0163	2.41725
0.341485	0.661155
6.6561	5.77601
-0.307329	0.346695
-0.797591	0.356126
-5.18675	0.0200351
1.14675	2.00611
2.65437	2.52658
2.8113	1.31727
3.52184	2.87134
4.1845	3.34082
2.44538	2.42107
-1.68402	-3.65498
-0.487369	-2.7163
-1.64455	-3.22582
3.62225	2.04267
1.49623	1.79796
2.93662	2.4943
4.54342	3.6877
4.79209	3.51377
5.55096	3.1137
3.022	2.2644
4.99261	4.01254
4.04634	2.4541
5.11193	3.42609
5.73543	4.03996
1.46606	3.1479
4.67621	5.54327
2.70301	2.1543
5.0452	2.62209
6.26499	4.43318
4.14294	3.5281
1.98048	2.17072
4.83298	4.19368
5.96238	5.29333
6.01118	3.68684
3.06883	2.89661
1.90021	2.39561
6.25239	4.89263
3.72074	4.66119
2.36163	2.39652
4.37555	2.63907
3.25389	2.83583
3.80847	0.119329
6.19526	2.7639
2.8546	2.19015
-0.666241	2.83531
5.92449	3.76178
1.75602	2.15735
-0.413605	-0.239735
6.26393	3.67277
5.13126	4.78799
4.04605	2.64977
3.73988	1.82827
[truncated: 15,280 more rows]

## Sheet: Figure 2b
	Untreated	Drug sensitive
Predicted LN IC50	-1.1604	-4.8086

## Sheet: Figure 3a
	DU145.1	DU145.3	LNCAP.1	LNCAP.2	PC3.2	PC3.3	DUCAP.1	DUCAP.2	VCAP.1	VCAP.2
Nilotinib	0.713261	0.346402	-0.52751	-0.468275	0.473326	0.354856	0.0914307	0.166076	0.13579	0.44304
ABT737	0.205559	0.243675	0.288957	0.15682	0.5606	0.411692	-0.0543442	-0.18394	-1.1368	-0.136167
AZD5582	0.286853	-0.498344	0.0965769	0.0780207	0.138793	0.198355	0.157998	0.285253	0.470468	0.463028
AZD5991	0.326347	0.41252	0.0984001	-0.0745108	0.714567	0.6536	0.342092	0.232902	-0.278594	0.328642
LCL161	0.222582	-0.333868	-0.26869	-0.149384	-0.12541	-0.0568605	-0.196394	0.107677	-0.06866	-0.176354
MIM1	0.149016	-0.617824	0.00314106	-0.170536	0.0837495	-0.168078	0.0326382	0.204874	-0.243346	0.224454
Navitoclax	-0.0362664	0.118862	-0.0390445	-0.180381	0.496735	0.343393	-0.352922	-0.325736	-0.819993	-0.375197
Obatoclax Mesylate	0.775231	-0.0437556	-0.313761	-0.461322	-0.00419666	0.0752801	-0.325961	-0.0115523	-0.618482	-0.410909
Sabutoclax	0.624633	0.172038	0.146942	-0.167989	0.0398134	-0.0411315	0.410521	0.596056	0.0990715	0.327255
Sepantronium bromide	-0.377298	-0.615442	0.318667	0.106941	-0.616853	-0.562543	1.46239	0.866514	0.0694304	0.778156
UMI-77	0.126792	-0.744837	0.395456	0.34097	-0.464876	-0.343132	0.0919442	0.0852995	0.138161	0.208594
Venetoclax	0.485793	0.249735	0.12166	0.0829344	0.402898	0.370065	0.214826	0.0984247	-0.106485	0.186652
WEHI-539	-0.379643	0.00466347	0.313793	0.390758	0.0417036	0.202903	0.085898	0.123342	-0.0557431	0.198749
AZD5438	0.462004	-0.351179	-0.634212	-0.814247	0.478206	0.3674	-0.203221	0.470918	-0.107901	0.284377
AZD7762	0.307801	-0.396926	0.699991	0.0809936	-0.13551	-0.0400714	0.0274291	0.647021	0.0521969	0.611025
Dinaciclib	0.383733	0.0482087	-0.0626396	-0.382251	-0.158591	-0.169222	-0.0197765	0.35509	-0.0439504	0.500269
MK-1775	0.175981	-0.578481	0.296632	0.15542	0.193044	0.0654675	-0.371661	-0.102445	-0.521154	-0.147778
MK-8776	0.884241	0.644037	-0.282077	-0.321729	0.156326	0.0529413	-0.379064	0.309803	-0.235907	0.0774445
Palbociclib	1.07164	0.205539	-0.326881	-0.545186	0.147291	-0.177011	-0.219635	-0.06039	0.485967	0.47078
Wee1 Inhibitor	1.03134	-0.393409	-0.230483	-0.318876	0.463243	0.286835	-0.426045	-0.0341026	-0.57574	-0.29525
Entinostat	0.642709	-0.110209	-0.354219	-0.229323	0.201315	0.322046	-0.586231	-0.355276	-0.496211	-0.100946
OF-1	0.474664	0.571124	-0.675775	-0.466312	0.808323	0.83359	-0.166316	-0.0416258	-0.687626	-0.0966868
PCI-34051	0.542082	-0.320053	0.131163	0.142028	-0.0685554	0.0927915	-0.256331	-0.170187	0.235569	-0.133433
Vorinostat	0.584674	-0.0844362	-0.506853	-0.436756	0.280716	0.409649	-0.577038	-0.442343	-0.540374	0.0218883
EPZ004777	0.383451	-0.159817	-0.851072	-0.975152	-0.0213498	0.0909385	-0.239219	-0.0400646	-0.219531	-0.125525
EPZ5676	0.500008	0.1524	-0.310682	-0.154609	-0.105614	-0.225533	-0.309892	-0.170117	-0.230966	-0.00219099
GSK343	0.285435	0.0220616	-0.399379	-0.396142	-0.0684629	-0.134387	-0.0844315	0.132331	0.150565	0.45591
GSK591	0.423355	-0.270344	-0.187083	-0.145111	0.133395	0.153911	-0.237604	0.0597935	0.297694	0.11493
AZD5153	0.18656	-0.53319	-0.0638539	-0.133621	0.00414156	-0.138533	-0.0459311	0.158865	0.285287	0.313843
I-BET-762	0.793894	-0.2804	0.139631	0.123321	-0.324617	-0.215532	-0.450323	-0.358974	-0.222726	-0.485796
I-BRD9	0.761685	-0.0850866	-0.280227	-0.312384	0.109523	0.078883	-0.233205	-0.0312391	0.095644	0.0964783
OTX015	0.360352	-0.313626	0.475512	0.319436	-0.366377	-0.221604	-0.302747	-0.248404	-0.215342	-0.380493
PFI3	0.418449	-0.74066	-0.751387	-0.762	-0.440552	-0.222979	-0.315337	0.0132236	-0.444955	-0.580332
RVX-208	0.771762	0.0405012	0.116079	0.484729	-0.195841	-0.115139	-0.0606968	0.0835973	0.218924	0.178573
Camptothecin	0.738745	-0.309106	-0.373509	-0.409589	-0.222555	-0.256542	0.0622576	1.06316	-0.827749	-0.0668546
Carmustine	0.543273	-0.24355	-0.317353	-0.309119	-0.366655	-0.0963473	-0.190031	-0.521489	0.0596921	0.106082
Cisplatin	0.400411	-0.376994	-0.101897	-0.38374	-0.26763	-0.511604	-0.0638241	0.364076	-0.357983	0.178566
Cyclophosphamide	0.523722	0.111187	-0.627509	-0.541029	-0.104695	-0.0439253	-0.450192	-0.360843	-0.182889	0.0322498
Epirubicin	0.560008	-0.162335	-0.1294	-0.416347	-0.30228	-0.389022	0.611884	1.31293	-0.14243	0.304971
Gemcitabine	0.719737	-0.526459	-0.765982	-0.879588	0.515989	0.139918	-0.0326794	0.450962	-0.851531	-0.288314
Irinotecan	0.887036	-0.336633	-0.110667	-0.139139	-0.210706	-0.326143	0.379039	0.758732	-0.394817	0.130853
Leflunomide	0.371795	-0.290344	0.043655	0.152001	0.0365315	0.155448	-0.386511	-0.236803	-0.237607	-0.194637
Mitoxantrone	0.434837	-0.620034	0.209577	0.0708589	0.132122	0.00878646	0.519759	0.786941	-0.174237	0.553449
Nelarabine	0.14818	-0.375149	-0.48856	-0.676811	-0.46527	-0.42762	-0.166462	-0.144921	-0.253453	-0.283003
Oxaliplatin	0.797214	0.127392	0.0359913	-0.442129	0.635406	0.575557	-0.380192	-0.239807	-0.147792	0.147035
Pyridostatin	0.553089	-0.300014	-0.225068	-0.406709	-0.122647	0.0584602	0.205834	0.238575	0.166529	0.300165
Temozolomide	0.0941468	-0.0362409	-0.530076	-0.67883	-0.395221	-0.147186	-0.322746	-0.194344	0.00711135	0.192434
Teniposide	0.647645	-0.229467	0.18602	0.0329875	0.078927	-0.0880312	0.0186159	0.338755	-0.649663	-0.00279281
Topotecan	0.769444	-0.0951153	-0.0960366	-0.115437	-0.104073	-0.293723	0.208223	0.818277	-0.535483	0.356155
Afatinib	0.402041	-0.0838998	0.0872222	-0.415851	0.482589	0.33431	-0.444537	-0.365052	-0.34885	0.297522
AZD3759	0.313803	0.0459785	-0.129879	-0.250538	0.280645	0.28188	-0.386303	0.325299	-0.231061	0.251098
Erlotinib	0.27652	-0.018172	-0.238046	-0.445656	0.593208	0.359269	0.327707	0.301705	0.0683386	0.472764
Gefitinib	0.46103	0.178576	0.0816682	-0.0240042	0.393972	0.200984	0.231081	0.355606	0.0180002	0.6245
Lapatinib	0.995808	0.562057	-0.0191783	-0.149384	0.305933	0.202452	-0.879906	-0.557778	-0.569338	0.123582
Osimertinib	0.397824	0.076248	-0.233525	-0.502652	0.568071	0.520389	-0.780533	-0.254318	-0.774593	-0.0290421
Sapitinib	0.0497849	-0.0383818	0.249349	-0.029732	0.203011	0.229084	-0.573684	0.563339	-0.605009	0.219569
Dabrafenib	0.748342	0.0841018	-0.213017	-0.203174	0.263794	0.132472	-0.0441145	-0.712145	0.416854	0.481857
PD0325901	0.342682	-0.422738	0.383811	0.246535	-0.377555	-0.411353	0.219354	0.652105	0.279081	0.354663
PLX-4720	0.749412	0.160966	0.150956	0.064959	-0.170547	-0.274096	0.151732	-0.16674	0.612733	0.609561
SCH772984	0.336234	-0.283609	0.420169	0.427694	-0.532056	-0.625831	0.22353	0.305786	0.00269496	0.0469199
Selumetinib	0.424408	-0.413452	0.29023	0.329637	-0.371313	-0.478273	0.357019	0.211637	0.537489	0.492126
Trametinib	0.0183416	-0.313983	0.461263	0.454909	-0.432934	-0.563171	0.1049	-0.00778577	-0.0048531	0.164131
Ulixertinib	0.541403	-0.239171	-0.0240999	0.0688828	0.0302306	0.114986	-0.49693	-0.58417	-0.3313	0.0639931
VX-11e	0.644502	-0.251402	-0.0388363	0.0858595	0.215958	-0.00307688	-0.452806	-0.226093	-0.295337	0.148989
AZD6738	0.729377	-0.405857	-0.486987	-0.594814	0.3571	-0.0550936	-0.06598	0.542364	-0.13739	0.361896
BIBR-1532	0.538536	-0.0121023	-0.788669	-0.647205	0.0892908	0.209864	-0.19922	-0.113585	-0.316912	0.0682198
Mirin	0.215693	-0.623338	-0.111897	-0.0874581	0.111025	0.109256	-0.125643	0.515949	-0.363276	-0.0990342
Niraparib	0.642672	-0.0646518	0.231388	0.164635	-0.0857879	0.0170835	-0.0861892	0.329376	-0.281832	-0.0639829
Olaparib	0.583461	-0.25903	-0.164453	-0.071768	0.207649	0.188037	0.334939	0.307527	-0.128333	0.0632457
Talazoparib	0.758461	-0.320271	0.0291552	-0.261477	0.0128941	-0.109252	0.352121	0.696143	-0.47508	-0.0179362
Telomerase Inhibitor IX	0.68984	-0.304715	-0.0678421	-0.259217	-0.0765545	0.0723012	0.139469	0.317589	-0.0294181	0.575536
VE-822	0.284709	-0.740673	-0.149061	-0.176011	0.842063	0.704216	-0.641584	0.0233362	-0.218745	-0.000456835
VE821	0.471291	-0.606083	-0.0532989	-0.148468	0.499422	0.423926	-0.242071	0.0033391	0.296303	0.285338
Fulvestrant	0.550399	-0.176766	-0.776554	-0.90893	0.191166	0.109581	-0.0612872	-0.118677	-0.560694	-0.234355
Tamoxifen	0.760936	-0.310367	-0.920652	-0.469853	0.190312	0.416742	-0.00124017	-0.107564	-0.0541209	-0.0200859
BMS-536924	-0.119385	-0.438638	0.326002	0.128588	-0.0398919	-0.132345	-0.090225	0.279437	-0.276638	0.0134551
GSK1904529A	0.696534	0.401206	-0.193841	-0.0380347	0.541551	0.35601	0.0349738	-0.275358	-0.270143	-0.0310815
Linsitinib	-0.0337333	0.145874	0.299626	-0.106838	0.0626115	0.162342	-0.719151	-0.436658	-0.366246	-0.305453
NVP-ADW742	0.624561	0.0127199	-0.302909	-0.475966	-0.280573	-0.367814	-0.422127	-0.46198	-0.086538	0.118156
AGI-5198	0.444489	-0.209993	-0.541383	-0.414215	0.300294	0.285099	-0.25795	0.0224653	-0.23575	0.126247
AGI-6780	0.581172	-0.0291292	-0.239597	-0.0101376	0.384925	0.404467	-0.131886	-0.328224	-0.298131	-0.110234
Daporinad	0.118165	-0.291506	0.252458	0.0629291	0.00316466	0.359581	0.0560423	-0.196553	-0.0585337	0.638451
GSK2606414	0.897164	0.226706	-0.195514	-0.211004	-0.131159	-0.421155	-0.002848	-0.0384588	-0.0644883	0.135284
Alisertib	0.767814	0.214667	0.609856	0.548654	0.63335	0.354647	-0.559075	0.268785	-0.955474	-0.293016
Docetaxel	1.0166	0.0669346	0.412189	0.369592	0.1347	-0.0710857	-0.514299	-0.30204	-0.484875	0.429029
Paclitaxel	1.1031	-0.0509841	0.423658	0.262678	0.0729133	-0.11786	-0.547353	-0.366434	-0.474793	0.425858
Vinblastine	0.857615	0.119705	0.29236	0.19567	0.0546303	-0.237811	-0.461226	-0.388028	-0.353778	0.223596
Vincristine	0.787528	-0.0620871	0.217716	-0.00834125	-0.0946672	-0.412229	-0.674722	-0.624604	-0.565	0.229962
Vinorelbine	0.86925	0.0679855	0.268018	0.143299	-0.00614589	-0.290763	-0.528474	-0.468342	-0.427299	0.217112
5-Fluorouracil	0.432802	-0.345388	0.326119	-0.53118	0.734338	0.730891	-0.631581	-0.24432	-0.76189	-0.179888
BMS-345541	0.509259	-0.349654	-0.357588	-0.313603	0.356118	0.542229	0.203286	0.214686	0.34595	0.232558
Cytarabine	0.856855	-0.0732743	-0.355847	-0.968684	0.407546	0.208586	0.448461	0.719624	-0.519374	0.210012
Dactinomycin	0.869044	0.101676	0.0272783	-0.131853	0.0218379	-0.0270577	0.215856	0.440545	0.091679	0.919368
LY2109761	0.469865	0.170615	-0.356565	-0.454774	0.225969	0.0826991	-0.0300054	0.203176	-0.326629	-0.0706547
Pevonedistat	0.31579	-0.426615	-0.495784	-0.614886	0.0884478	0.226095	0.671483	0.931408	-0.4505	-0.0670559
YK-4-279	0.691272	-0.34903	-0.0451627	-0.0603675	0.47123	0.0275582	-0.798225	-0.181322	-0.849307	-0.0215298
AZ960	0.106208	-0.304958	0.612665	0.0355096	-0.000537169	0.0159164	-0.514727	0.198302	-0.497866	-0.0812936
AZD1208	0.454145	-0.470376	-0.526638	-0.674829	-0.122067	0.182888	-0.428402	-0.0860049	-0.374702	-0.304843
AZD5363	0.420293	0.041502	-0.834922	-0.989371	0.217619	-0.332334	0.041502	0.16378	0.238957	0.59707
Dasatinib	0.0737014	-0.675684	1.01892	1.01169	-0.377497	-0.481081	-0.318087	0.441455	0.428102	0.825013
Entospletinib	0.412303	-0.277118	0.612738	0.312043	-0.736871	-0.817782	0.0482859	0.024247	0.523702	0.499831
GSK2578215A	0.478583	-0.268501	-0.11267	-0.114782	-0.28891	-0.161933	-0.29444	-0.0322414	0.0772424	0.0321017
Ibrutinib	0.494815	0.262293	0.179851	0.1715	0.14313	0.250922	-0.40098	0.131167	-0.493847	-0.0575871
PRT062607	0.722113	-0.331445	0.322665	0.15082	-0.282683	-0.392844	-0.0713577	-0.0884208	0.567545	0.493938
Ruxolitinib	0.215749	-0.0173353	-0.110785	-0.0967407	0.207197	0.317122	-0.496379	-0.0591987	-0.213688	0.0374922
Sorafenib	0.667326	0.164459	-0.563722	-0.496017	0.41493	0.292987	-0.43031	-0.363715	-0.566904	-0.0743959
WZ4003	1.06944	-0.0238911	0.060166	0.0563352	-0.33625	-0.53479	-0.0213126	-0.308477	0.833623	0.376577
MIRA-1	0.598516	-0.084359	-0.423779	-0.395535	0.033804	0.0630359	-0.174278	-0.0248246	0.266754	0.168518
Nutlin-3a (-)	0.632603	0.323578	-1.03233	-1.39816	0.595389	0.474766	-0.167373	0.40483	-0.999839	-0.127243
PRIMA-1MET	0.285083	-0.404932	0.0783435	-0.091849	0.529559	0.576865	-0.0413536	-0.215925	0.319035	0.323684
Afuresertib	0.187847	0.0207003	-0.763063	-1.04189	0.158149	-0.116177	-0.0860352	-0.220502	0.250543	0.682181
Alpelisib	0.0779019	-0.0322356	-0.00345663	-0.399679	0.420453	0.148895	-0.110593	0.4879	-0.247669	0.489468
AMG-319	0.437566	-0.138599	-0.507211	-0.496594	-0.307022	-0.325089	-0.00990583	0.23712	0.164254	0.31949
AT13148	0.780022	-0.632426	-0.440751	-0.659953	0.0682568	-0.0819491	0.0581875	0.116876	0.44404	0.435698
AZD2014	0.387819	-0.279106	-1.13245	-1.01394	-0.239973	-0.375042	0.294575	0.431369	0.277665	0.245986
AZD8186	-0.486833	-0.44127	-0.237072	-0.588534	0.160024	-0.43591	0.63825	1.03593	0.164081	0.632527
Buparlisib	0.158647	-0.254204	-0.618857	-0.780842	0.0175952	-0.34899	-0.0671005	0.19332	0.00922222	0.623454
CZC24832	0.462099	0.033903	-0.607532	-0.334016	-0.32503	-0.448612	-0.0214262	0.0895351	0.151225	0.388192
Dactolisib	0.513045	-0.5324	-0.524153	-0.358083	-0.603856	-0.897267	0.312863	0.363799	0.875669	1.15648
GNE-317	0.0377258	-0.483822	-0.364907	-0.790667	-0.618058	-0.905132	0.458816	1.04179	0.673447	1.09417
Ipatasertib	0.0651135	-0.167543	-0.836413	-1.16268	0.0886786	-0.362313	0.082234	0.344054	0.281496	0.408044
LJI308	0.402553	-0.387979	0.0220964	0.0434066	0.0746877	0.102352	-0.0987268	0.0970732	0.148003	0.0479033
MK-2206	0.386947	0.196274	-0.299955	-0.712337	0.383939	-0.0404723	-0.15241	-0.108441	0.181297	0.520177
Pictilisib	-0.137063	-0.348099	-0.43967	-0.602876	-0.217973	-0.483045	0.0189863	0.417253	-0.105737	0.56768
Rapamycin	1.12507	0.165532	-0.621003	-0.389677	0.238246	-0.218621	0.423697	0.676951	1.02007	1.30407
Taselisib	-0.0656072	-0.0247309	-0.0725557	-0.492936	0.0173398	-0.362056	-0.254138	0.183831	-0.380296	0.321334
Uprosertib	0.377195	0.0829288	-0.743918	-1.0217	0.275856	-0.0962426	0.126691	-0.12445	0.423279	0.770478
Bortezomib	1.08815	0.26291	0.102213	0.206947	0.23256	0.292032	0.257296	0.255015	0.0766877	0.771753
Luminespib	0.241459	-0.322543	-0.137409	-0.215634	-0.620611	-0.695077	-0.098477	0.315306	0.436892	1.43909
MG-132	0.761665	0.181896	0.108353	0.215864	-0.0577505	-0.227482	0.00402996	-0.19846	-0.0176262	0.640412
ML323	0.675411	-0.0437649	-0.654318	-0.132835	0.523245	0.429735	-0.127451	-0.286702	-0.45228	0.0604183
P22077	0.867159	-0.00344866	-0.567408	-0.376437	-0.0813773	-0.262147	0.111744	0.414021	0.283007	0.563008
AZD1332	0.317434	-0.0486311	-0.141064	-0.527961	0.330208	0.219956	0.13879	0.700203	0.0890034	0.292802
AZD4547	0.720657	0.195083	-0.809222	-0.809222	0.504186	0.410066	0.00702812	-0.298911	-0.369517	-0.170107
Cediranib	0.799619	0.529501	-0.377593	-0.445518	-0.0380459	-0.244988	-0.370151	0.076271	-0.0272792	0.44313
Crizotinib	0.814112	0.104605	0.126037	0.220091	0.540663	0.458874	-0.124947	0.226417	0.00428908	0.268442
Foretinib	0.460347	0.0924917	0.272809	0.0742309	0.291903	0.0351402	-0.101295	0.350851	-0.275641	0.356059
PD173074	0.820629	0.450887	0.15276	0.194902	0.0958148	0.109017	0.0506723	0.158694	0.12342	0.164295
Savolitinib	0.262977	-0.0515098	-0.711383	-0.566374	0.195139	0.14126	0.0542864	0.101577	-0.0942518	0.535349
Staurosporine	0.420402	-0.190109	0.664029	0.350241	-0.426614	-0.427672	-0.0617736	-0.25745	0.227899	0.267457
Acetalax	0.0809282	0.565013	-1.06018	-0.977334	0.418281	0.512391	0.380681	0.860486	-1.12485	-0.454906
Dihydrorotenone	0.649098	0.656303	-0.486277	-0.265648	0.541975	0.606439	0.133392	-0.0623359	-1.00356	-0.197266
Elephantin	0.612624	-0.0972886	-0.161509	-0.264126	0.0749459	-0.0349808	-0.219376	-0.135479	0.055953	-0.0105906
Fludarabine	0.444942	-0.381545	-0.109531	-0.549537	0.0348055	0.178933	0.319457	0.319248	0.277368	0.23392
Gallibiscoquinazole	0.575593	0.272839	-0.728256	-0.464274	0.0870652	0.0684546	-0.240393	-0.109343	-0.0850828	0.0519488
Podophyllotoxin bromide	0.749175	-0.0131332	-0.0271893	-0.000652891	-0.0677819	-0.287322	-0.519532	-0.591325	-0.574558	-0.103395
Sinularin	0.694974	0.25217	-0.0811771	-0.208911	0.114079	0.0602644	-0.0923462	-0.137023	-0.205459	-0.140373
Zoledronate	0.885446	0.196245	-0.540575	-0.426629	0.0387196	0.0770912	-0.084686	-0.214894	-0.0350474	0.324221
AZ6102	0.15118	-0.515288	-0.175863	-0.580998	-0.0211854	-0.06735	-0.209028	-0.00632778	-0.0229541	0.293654
IWP-2	0.299318	-0.0257332	-0.327808	-0.191187	0.11314	0.0631321	-0.0822736	0.0330598	-0.134759	0.010759
LGK974	0.517997	-0.0968846	-0.90539	-0.426998	0.538493	0.837681	-0.0789279	-0.136335	-0.479689	0.0167506
MN-64	0.598101	-0.3734	-0.842941	-0.630425	0.387647	0.564462	0.0271753	0.357475	-0.351568	-0.129963
WIKI4	-0.710098	-0.968522	0.142916	0.134266	0.409774	0.174706	0.30781	0.303053	-0.342142	0.28413
Wnt-C59	0.615532	-0.183333	-0.42823	-0.0918094	0.402454	0.473063	-0.164474	-0.281203	-0.248579	-0.0514103
XAV939	-0.080783	-0.79662	-0.0605492	-0.0890652	-0.146936	-0.114541	0.215281	0.531789	-0.00246862	-0.0506943

## Sheet: Figure 3b
Cell lines	Predicted LN IC50 (Z-score)
DU145	0.432802
DU145	0.205559
DU145	0.0809282
DU145	0.402041
DU145	0.187847
DU145	0.444489
DU145	0.581172
DU145	0.767814
DU145	0.0779019
DU145	0.437566
DU145	0.780022
DU145	0.15118
DU145	0.106208
DU145	0.454145
DU145	0.317434
DU145	0.387819
DU145	0.313803
DU145	0.720657
DU145	0.18656
DU145	0.420293
DU145	0.462004
DU145	0.286853
DU145	0.326347
DU145	0.729377
DU145	0.307801
DU145	-0.486833
DU145	0.538536
DU145	0.509259
DU145	-0.119385
DU145	1.08815
DU145	0.158647
DU145	0.738745
DU145	0.543273
DU145	0.799619
DU145	0.400411
DU145	0.814112
DU145	0.523722
DU145	0.856855
DU145	0.462099
DU145	0.748342
DU145	0.869044
DU145	0.513045
DU145	0.118165
DU145	0.0737014
DU145	0.649098
DU145	0.383733
DU145	1.0166
DU145	0.612624
DU145	0.642709
DU145	0.412303
DU145	0.560008
DU145	0.383451
DU145	0.500008
DU145	0.27652
DU145	0.444942
DU145	0.460347
DU145	0.550399
DU145	0.575593
DU145	0.46103
DU145	0.719737
DU145	0.0377258
DU145	0.696534
DU145	0.478583
DU145	0.897164
DU145	0.285435
DU145	0.423355
DU145	0.793894
DU145	0.761685
DU145	0.494815
DU145	0.0651135
DU145	0.887036
DU145	0.299318
DU145	0.995808
DU145	0.222582
DU145	0.371795
DU145	0.517997
DU145	-0.0337333
DU145	0.402553
DU145	0.241459
DU145	0.469865
DU145	0.761665
DU145	0.149016
DU145	0.598516
DU145	0.215693
DU145	0.434837
DU145	0.175981
DU145	0.386947
DU145	0.884241
DU145	0.675411
DU145	0.598101
DU145	-0.0362664
DU145	0.14818
DU145	0.713261
DU145	0.642672
DU145	0.632603
DU145	0.624561
DU145	0.775231
DU145	0.474664
DU145	0.583461
DU145	0.397824
DU145	0.360352
DU145	0.797214
DU145	0.867159
DU145	1.1031
DU145	1.07164
DU145	0.542082
DU145	0.342682
DU145	0.820629
DU145	0.31579
DU145	0.418449
DU145	-0.137063
DU145	0.749412
DU145	0.749175
DU145	0.285083
DU145	0.722113
DU145	0.553089
DU145	1.12507
DU145	0.215749
DU145	0.771762
DU145	0.624633
DU145	0.0497849
DU145	0.262977
DU145	0.336234
DU145	0.424408
DU145	-0.377298
DU145	0.694974
DU145	0.667326
DU145	0.420402
DU145	0.758461
DU145	0.760936
DU145	-0.0656072
DU145	0.68984
DU145	0.0941468
DU145	0.647645
DU145	0.769444
DU145	0.0183416
DU145	0.541403
DU145	0.126792
DU145	0.377195
DU145	0.284709
DU145	0.471291
DU145	0.485793
DU145	0.857615
DU145	0.787528
DU145	0.86925
DU145	0.584674
DU145	0.644502
DU145	1.03134
DU145	-0.379643
DU145	-0.710098
DU145	0.615532
DU145	1.06944
DU145	-0.080783
DU145	0.691272
DU145	0.885446
DU145	-0.345388
DU145	0.243675
DU145	0.565013
DU145	-0.0838998
DU145	0.0207003
DU145	-0.209993
DU145	-0.0291292
DU145	0.214667
DU145	-0.0322356
DU145	-0.138599
DU145	-0.632426
DU145	-0.515288
DU145	-0.304958
DU145	-0.470376
DU145	-0.0486311
DU145	-0.279106
DU145	0.0459785
DU145	0.195083
DU145	-0.53319
DU145	0.041502
DU145	-0.351179
DU145	-0.498344
DU145	0.41252
DU145	-0.405857
DU145	-0.396926
DU145	-0.44127
DU145	-0.0121023
DU145	-0.349654
DU145	-0.438638
DU145	0.26291
DU145	-0.254204
DU145	-0.309106
DU145	-0.24355
DU145	0.529501
DU145	-0.376994
DU145	0.104605
DU145	0.111187
DU145	-0.0732743
DU145	0.033903
DU145	0.0841018
DU145	0.101676
DU145	-0.5324
DU145	-0.291506
DU145	-0.675684
DU145	0.656303
DU145	0.0482087
DU145	0.0669346
DU145	-0.0972886
DU145	-0.110209
DU145	-0.277118
DU145	-0.162335
DU145	-0.159817
DU145	0.1524
DU145	-0.018172
DU145	-0.381545
DU145	0.0924917
DU145	-0.176766
DU145	0.272839
DU145	0.178576
DU145	-0.526459
DU145	-0.483822
DU145	0.401206
DU145	-0.268501
DU145	0.226706
DU145	0.0220616
DU145	-0.270344
DU145	-0.2804
DU145	-0.0850866
DU145	0.262293
DU145	-0.167543
DU145	-0.336633
DU145	-0.0257332
DU145	0.562057
DU145	-0.333868
DU145	-0.290344
DU145	-0.0968846
DU145	0.145874
DU145	-0.387979
DU145	-0.322543
DU145	0.170615
DU145	0.181896
DU145	-0.617824
DU145	-0.084359
DU145	-0.623338
DU145	-0.620034
DU145	-0.578481
DU145	0.196274
DU145	0.644037
DU145	-0.0437649
DU145	-0.3734
DU145	0.118862
DU145	-0.375149
DU145	0.346402
DU145	-0.0646518
DU145	0.323578
DU145	0.0127199
DU145	-0.0437556
DU145	0.571124
DU145	-0.25903
DU145	0.076248
DU145	-0.313626
DU145	0.127392
DU145	-0.00344866
DU145	-0.0509841
DU145	0.205539
DU145	-0.320053
DU145	-0.422738
DU145	0.450887
DU145	-0.426615
DU145	-0.74066
DU145	-0.348099
DU145	0.160966
DU145	-0.0131332
DU145	-0.404932
DU145	-0.331445
DU145	-0.300014
DU145	0.165532
DU145	-0.0173353
DU145	0.0405012
DU145	0.172038
DU145	-0.0383818
DU145	-0.0515098
DU145	-0.283609
DU145	-0.413452
DU145	-0.615442
DU145	0.25217
DU145	0.164459
DU145	-0.190109
DU145	-0.320271
DU145	-0.310367
DU145	-0.0247309
DU145	-0.304715
DU145	-0.0362409
DU145	-0.229467
DU145	-0.0951153
DU145	-0.313983
DU145	-0.239171
DU145	-0.744837
DU145	0.0829288
DU145	-0.740673
DU145	-0.606083
DU145	0.249735
DU145	0.119705
DU145	-0.0620871
DU145	0.0679855
DU145	-0.0844362
DU145	-0.251402
DU145	-0.393409
DU145	0.00466347
DU145	-0.968522
DU145	-0.183333
DU145	-0.0238911
DU145	-0.79662
DU145	-0.34903
DU145	0.196245
LNCAP	0.326119
LNCAP	0.288957
LNCAP	-1.06018
LNCAP	0.0872222
LNCAP	-0.763063
LNCAP	-0.541383
LNCAP	-0.239597
LNCAP	0.609856
LNCAP	-0.00345663
LNCAP	-0.507211
LNCAP	-0.440751
LNCAP	-0.175863
LNCAP	0.612665
LNCAP	-0.526638
LNCAP	-0.141064
LNCAP	-1.13245
LNCAP	-0.129879
LNCAP	-0.809222
LNCAP	-0.0638539
LNCAP	-0.834922
LNCAP	-0.634212
LNCAP	0.0965769
LNCAP	0.0984001
LNCAP	-0.486987
LNCAP	0.699991
LNCAP	-0.237072
LNCAP	-0.788669
LNCAP	-0.357588
LNCAP	0.326002
LNCAP	0.102213
LNCAP	-0.618857
LNCAP	-0.373509
LNCAP	-0.317353
LNCAP	-0.377593
LNCAP	-0.101897
LNCAP	0.126037
LNCAP	-0.627509
LNCAP	-0.355847
LNCAP	-0.607532
LNCAP	-0.213017
LNCAP	0.0272783
LNCAP	-0.524153
LNCAP	0.252458
LNCAP	1.01892
LNCAP	-0.486277
LNCAP	-0.0626396
LNCAP	0.412189
LNCAP	-0.161509
LNCAP	-0.354219
LNCAP	0.612738
LNCAP	-0.1294
LNCAP	-0.851072
LNCAP	-0.310682
LNCAP	-0.238046
LNCAP	-0.109531
LNCAP	0.272809
LNCAP	-0.776554
LNCAP	-0.728256
LNCAP	0.0816682
LNCAP	-0.765982
LNCAP	-0.364907
LNCAP	-0.193841
LNCAP	-0.11267
LNCAP	-0.195514
LNCAP	-0.399379
LNCAP	-0.187083
LNCAP	0.139631
LNCAP	-0.280227
LNCAP	0.179851
LNCAP	-0.836413
LNCAP	-0.110667
LNCAP	-0.327808
LNCAP	-0.0191783
LNCAP	-0.26869
LNCAP	0.043655
LNCAP	-0.90539
LNCAP	0.299626
LNCAP	0.0220964
LNCAP	-0.137409
LNCAP	-0.356565
LNCAP	0.108353
LNCAP	0.00314106
LNCAP	-0.423779
LNCAP	-0.111897
LNCAP	0.209577
LNCAP	0.296632
LNCAP	-0.299955
LNCAP	-0.282077
LNCAP	-0.654318
LNCAP	-0.842941
LNCAP	-0.0390445
LNCAP	-0.48856
LNCAP	-0.52751
LNCAP	0.231388
LNCAP	-1.03233
LNCAP	-0.302909
LNCAP	-0.313761
LNCAP	-0.675775
LNCAP	-0.164453
LNCAP	-0.233525
LNCAP	0.475512
LNCAP	0.0359913
LNCAP	-0.567408
LNCAP	0.423658
LNCAP	-0.326881
LNCAP	0.131163
LNCAP	0.383811
LNCAP	0.15276
LNCAP	-0.495784
LNCAP	-0.751387
LNCAP	-0.43967
LNCAP	0.150956
LNCAP	-0.0271893
LNCAP	0.0783435
LNCAP	0.322665
LNCAP	-0.225068
LNCAP	-0.621003
LNCAP	-0.110785
LNCAP	0.116079
LNCAP	0.146942
LNCAP	0.249349
LNCAP	-0.711383
LNCAP	0.420169
LNCAP	0.29023
LNCAP	0.318667
LNCAP	-0.0811771
LNCAP	-0.563722
LNCAP	0.664029
LNCAP	0.0291552
LNCAP	-0.920652
LNCAP	-0.0725557
LNCAP	-0.0678421
LNCAP	-0.530076
LNCAP	0.18602
LNCAP	-0.0960366
LNCAP	0.461263
LNCAP	-0.0240999
LNCAP	0.395456
LNCAP	-0.743918
LNCAP	-0.149061
LNCAP	-0.0532989
LNCAP	0.12166
LNCAP	0.29236
LNCAP	0.217716
LNCAP	0.268018
LNCAP	-0.506853
LNCAP	-0.0388363
LNCAP	-0.230483
LNCAP	0.313793
LNCAP	0.142916
LNCAP	-0.42823
LNCAP	0.060166
LNCAP	-0.0605492
LNCAP	-0.0451627
LNCAP	-0.540575
LNCAP	-0.53118
LNCAP	0.15682
LNCAP	-0.977334
LNCAP	-0.415851
LNCAP	-1.04189
LNCAP	-0.414215
LNCAP	-0.0101376
LNCAP	0.548654
LNCAP	-0.399679
LNCAP	-0.496594
LNCAP	-0.659953
LNCAP	-0.580998
LNCAP	0.0355096
LNCAP	-0.674829
LNCAP	-0.527961
LNCAP	-1.01394
LNCAP	-0.250538
LNCAP	-0.809222
LNCAP	-0.133621
LNCAP	-0.989371
LNCAP	-0.814247
LNCAP	0.0780207
LNCAP	-0.0745108
LNCAP	-0.594814
LNCAP	0.0809936
LNCAP	-0.588534
LNCAP	-0.647205
LNCAP	-0.313603
LNCAP	0.128588
LNCAP	0.206947
LNCAP	-0.780842
LNCAP	-0.409589
LNCAP	-0.309119
LNCAP	-0.445518
LNCAP	-0.38374
LNCAP	0.220091
LNCAP	-0.541029
LNCAP	-0.968684
LNCAP	-0.334016
LNCAP	-0.203174
LNCAP	-0.131853
LNCAP	-0.358083
LNCAP	0.0629291
LNCAP	1.01169
LNCAP	-0.265648
LNCAP	-0.382251
LNCAP	0.369592
LNCAP	-0.264126
LNCAP	-0.229323
LNCAP	0.312043
LNCAP	-0.416347
LNCAP	-0.975152
LNCAP	-0.154609
LNCAP	-0.445656
LNCAP	-0.549537
LNCAP	0.0742309
LNCAP	-0.90893
LNCAP	-0.464274
LNCAP	-0.0240042
LNCAP	-0.879588
LNCAP	-0.790667
LNCAP	-0.0380347
LNCAP	-0.114782
LNCAP	-0.211004
LNCAP	-0.396142
LNCAP	-0.145111
LNCAP	0.123321
LNCAP	-0.312384
LNCAP	0.1715
LNCAP	-1.16268
LNCAP	-0.139139
LNCAP	-0.191187
LNCAP	-0.149384
LNCAP	-0.149384
LNCAP	0.152001
LNCAP	-0.426998
LNCAP	-0.106838
LNCAP	0.0434066
LNCAP	-0.215634
LNCAP	-0.454774
LNCAP	0.215864
LNCAP	-0.170536
LNCAP	-0.395535
LNCAP	-0.0874581
LNCAP	0.0708589
LNCAP	0.15542
LNCAP	-0.712337
LNCAP	-0.321729
LNCAP	-0.132835
LNCAP	-0.630425
LNCAP	-0.180381
LNCAP	-0.676811
LNCAP	-0.468275
LNCAP	0.164635
LNCAP	-1.39816
LNCAP	-0.475966
LNCAP	-0.461322
LNCAP	-0.466312
LNCAP	-0.071768
LNCAP	-0.502652
LNCAP	0.319436
LNCAP	-0.442129
LNCAP	-0.376437
LNCAP	0.262678
LNCAP	-0.545186
LNCAP	0.142028
LNCAP	0.246535
LNCAP	0.194902
LNCAP	-0.614886
LNCAP	-0.762
LNCAP	-0.602876
LNCAP	0.064959
LNCAP	-0.000652891
LNCAP	-0.091849
LNCAP	0.15082
LNCAP	-0.406709
LNCAP	-0.389677
LNCAP	-0.0967407
LNCAP	0.484729
LNCAP	-0.167989
LNCAP	-0.029732
LNCAP	-0.566374
LNCAP	0.427694
LNCAP	0.329637
LNCAP	0.106941
LNCAP	-0.208911
LNCAP	-0.496017
LNCAP	0.350241
LNCAP	-0.261477
LNCAP	-0.469853
LNCAP	-0.492936
LNCAP	-0.259217
LNCAP	-0.67883
LNCAP	0.0329875
LNCAP	-0.115437
LNCAP	0.454909
LNCAP	0.0688828
LNCAP	0.34097
LNCAP	-1.0217
LNCAP	-0.176011
LNCAP	-0.148468
LNCAP	0.0829344
LNCAP	0.19567
LNCAP	-0.00834125
LNCAP	0.143299
LNCAP	-0.436756
LNCAP	0.0858595
LNCAP	-0.318876
LNCAP	0.390758
LNCAP	0.134266
LNCAP	-0.0918094
LNCAP	0.0563352
LNCAP	-0.0890652
LNCAP	-0.0603675
LNCAP	-0.426629
PC3	0.734338
PC3	0.5606
PC3	0.418281
PC3	0.482589
PC3	0.158149
PC3	0.300294
PC3	0.384925
PC3	0.63335
PC3	0.420453
PC3	-0.307022
PC3	0.0682568
PC3	-0.0211854
PC3	-0.000537169
PC3	-0.122067
PC3	0.330208
PC3	-0.239973
PC3	0.280645
PC3	0.504186
PC3	0.00414156
PC3	0.217619
PC3	0.478206
PC3	0.138793
PC3	0.714567
PC3	0.3571
PC3	-0.13551
PC3	0.160024
PC3	0.0892908
PC3	0.356118
PC3	-0.0398919
PC3	0.23256
PC3	0.0175952
PC3	-0.222555
PC3	-0.366655
PC3	-0.0380459
PC3	-0.26763
PC3	0.540663
PC3	-0.104695
PC3	0.407546
PC3	-0.32503
PC3	0.263794
PC3	0.0218379
PC3	-0.603856
PC3	0.00316466
PC3	-0.377497
PC3	0.541975
PC3	-0.158591
PC3	0.1347
PC3	0.0749459
PC3	0.201315
PC3	-0.736871
PC3	-0.30228
PC3	-0.0213498
PC3	-0.105614
PC3	0.593208
PC3	0.0348055
PC3	0.291903
PC3	0.191166
PC3	0.0870652
PC3	0.393972
PC3	0.515989
PC3	-0.618058
PC3	0.541551
PC3	-0.28891
PC3	-0.131159
PC3	-0.0684629
PC3	0.133395
PC3	-0.324617
PC3	0.109523
PC3	0.14313
PC3	0.0886786
PC3	-0.210706
PC3	0.11314
PC3	0.305933
PC3	-0.12541
PC3	0.0365315
PC3	0.538493
PC3	0.0626115
PC3	0.0746877
PC3	-0.620611
PC3	0.225969
PC3	-0.0577505
PC3	0.0837495
PC3	0.033804
PC3	0.111025
PC3	0.132122
PC3	0.193044
PC3	0.383939
PC3	0.156326
PC3	0.523245
PC3	0.387647
PC3	0.496735
PC3	-0.46527
PC3	0.473326
PC3	-0.0857879
PC3	0.595389
PC3	-0.280573
PC3	-0.00419666
PC3	0.808323
PC3	0.207649
PC3	0.568071
PC3	-0.366377
PC3	0.635406
PC3	-0.0813773
PC3	0.0729133
PC3	0.147291
PC3	-0.0685554
PC3	-0.377555
PC3	0.0958148
PC3	0.0884478
PC3	-0.440552
PC3	-0.217973
PC3	-0.170547
PC3	-0.0677819
PC3	0.529559
PC3	-0.282683
PC3	-0.122647
PC3	0.238246
PC3	0.207197
PC3	-0.195841
PC3	0.0398134
PC3	0.203011
PC3	0.195139
PC3	-0.532056
PC3	-0.371313
PC3	-0.616853
PC3	0.114079
PC3	0.41493
PC3	-0.426614
PC3	0.0128941
PC3	0.190312
PC3	0.0173398
PC3	-0.0765545
PC3	-0.395221
PC3	0.078927
PC3	-0.104073
PC3	-0.432934
PC3	0.0302306
PC3	-0.464876
PC3	0.275856
PC3	0.842063
PC3	0.499422
PC3	0.402898
PC3	0.0546303
PC3	-0.0946672
PC3	-0.00614589
PC3	0.280716
PC3	0.215958
PC3	0.463243
PC3	0.0417036
PC3	0.409774
PC3	0.402454
PC3	-0.33625
PC3	-0.146936
PC3	0.47123
PC3	0.0387196
PC3	0.730891
PC3	0.411692
PC3	0.512391
PC3	0.33431
PC3	-0.116177
PC3	0.285099
PC3	0.404467
PC3	0.354647
PC3	0.148895
PC3	-0.325089
PC3	-0.0819491
PC3	-0.06735
PC3	0.0159164
PC3	0.182888
PC3	0.219956
PC3	-0.375042
PC3	0.28188
PC3	0.410066
PC3	-0.138533
PC3	-0.332334
PC3	0.3674
PC3	0.198355
PC3	0.6536
PC3	-0.0550936
PC3	-0.0400714
PC3	-0.43591
PC3	0.209864
PC3	0.542229
PC3	-0.132345
PC3	0.292032
PC3	-0.34899
PC3	-0.256542
PC3	-0.0963473
PC3	-0.244988
PC3	-0.511604
PC3	0.458874
PC3	-0.0439253
PC3	0.208586
PC3	-0.448612
PC3	0.132472
PC3	-0.0270577
PC3	-0.897267
PC3	0.359581
PC3	-0.481081
PC3	0.606439
PC3	-0.169222
PC3	-0.0710857
PC3	-0.0349808
PC3	0.322046
PC3	-0.817782
PC3	-0.389022
PC3	0.0909385
PC3	-0.225533
PC3	0.359269
PC3	0.178933
PC3	0.0351402
PC3	0.109581
PC3	0.0684546
PC3	0.200984
PC3	0.139918
PC3	-0.905132
PC3	0.35601
PC3	-0.161933
PC3	-0.421155
PC3	-0.134387
PC3	0.153911
PC3	-0.215532
PC3	0.078883
PC3	0.250922
PC3	-0.362313
PC3	-0.326143
PC3	0.0631321
PC3	0.202452
PC3	-0.0568605
PC3	0.155448
PC3	0.837681
PC3	0.162342
PC3	0.102352
PC3	-0.695077
PC3	0.0826991
PC3	-0.227482
PC3	-0.168078
PC3	0.0630359
PC3	0.109256
PC3	0.00878646
PC3	0.0654675
PC3	-0.0404723
PC3	0.0529413
PC3	0.429735
PC3	0.564462
PC3	0.343393
PC3	-0.42762
PC3	0.354856
PC3	0.0170835
PC3	0.474766
PC3	-0.367814
PC3	0.0752801
PC3	0.83359
PC3	0.188037
PC3	0.520389
PC3	-0.221604
PC3	0.575557
PC3	-0.262147
PC3	-0.11786
PC3	-0.177011
PC3	0.0927915
PC3	-0.411353
PC3	0.109017
PC3	0.226095
PC3	-0.222979
PC3	-0.483045
PC3	-0.274096
PC3	-0.287322
PC3	0.576865
PC3	-0.392844
PC3	0.0584602
PC3	-0.218621
PC3	0.317122
PC3	-0.115139
PC3	-0.0411315
PC3	0.229084
PC3	0.14126
PC3	-0.625831
PC3	-0.478273
PC3	-0.562543
PC3	0.0602644
PC3	0.292987
PC3	-0.427672
PC3	-0.109252
PC3	0.416742
PC3	-0.362056
PC3	0.0723012
PC3	-0.147186
PC3	-0.0880312
PC3	-0.293723
PC3	-0.563171
PC3	0.114986
PC3	-0.343132
PC3	-0.0962426
PC3	0.704216
PC3	0.423926
PC3	0.370065
PC3	-0.237811
PC3	-0.412229
PC3	-0.290763
PC3	0.409649
PC3	-0.00307688
PC3	0.286835
PC3	0.202903
PC3	0.174706
PC3	0.473063
PC3	-0.53479
PC3	-0.114541
PC3	0.0275582
PC3	0.0770912
DUCAP	-0.631581
DUCAP	-0.0543442
DUCAP	0.380681
DUCAP	-0.444537
DUCAP	-0.0860352
DUCAP	-0.25795
DUCAP	-0.131886
DUCAP	-0.559075
DUCAP	-0.110593
DUCAP	-0.00990583
DUCAP	0.0581875
DUCAP	-0.209028
DUCAP	-0.514727
DUCAP	-0.428402
DUCAP	0.13879
DUCAP	0.294575
DUCAP	-0.386303
DUCAP	0.00702812
DUCAP	-0.0459311
DUCAP	0.041502
DUCAP	-0.203221
DUCAP	0.157998
DUCAP	0.342092
DUCAP	-0.06598
DUCAP	0.0274291
DUCAP	0.63825
DUCAP	-0.19922
DUCAP	0.203286
DUCAP	-0.090225
DUCAP	0.257296
DUCAP	-0.0671005
DUCAP	0.0622576
DUCAP	-0.190031
DUCAP	-0.370151
DUCAP	-0.0638241
DUCAP	-0.124947
DUCAP	-0.450192
DUCAP	0.448461
DUCAP	-0.0214262
DUCAP	-0.0441145
DUCAP	0.215856
DUCAP	0.312863
DUCAP	0.0560423
DUCAP	-0.318087
DUCAP	0.133392
DUCAP	-0.0197765
DUCAP	-0.514299
DUCAP	-0.219376
DUCAP	-0.586231
DUCAP	0.0482859
DUCAP	0.611884
DUCAP	-0.239219
DUCAP	-0.309892
DUCAP	0.327707
DUCAP	0.319457
DUCAP	-0.101295
DUCAP	-0.0612872
DUCAP	-0.240393
DUCAP	0.231081
DUCAP	-0.0326794
DUCAP	0.458816
DUCAP	0.0349738
DUCAP	-0.29444
DUCAP	-0.002848
DUCAP	-0.0844315
DUCAP	-0.237604
DUCAP	-0.450323
DUCAP	-0.233205
DUCAP	-0.40098
DUCAP	0.082234
DUCAP	0.379039
DUCAP	-0.0822736
DUCAP	-0.879906
DUCAP	-0.196394
DUCAP	-0.386511
DUCAP	-0.0789279
DUCAP	-0.719151
DUCAP	-0.0987268
DUCAP	-0.098477
DUCAP	-0.0300054
DUCAP	0.00402996
DUCAP	0.0326382
DUCAP	-0.174278
DUCAP	-0.125643
DUCAP	0.519759
DUCAP	-0.371661
DUCAP	-0.15241
DUCAP	-0.379064
DUCAP	-0.127451
DUCAP	0.0271753
DUCAP	-0.352922
DUCAP	-0.166462
DUCAP	0.0914307
DUCAP	-0.0861892
DUCAP	-0.167373
DUCAP	-0.422127
DUCAP	-0.325961
DUCAP	-0.166316
DUCAP	0.334939
DUCAP	-0.780533
DUCAP	-0.302747
DUCAP	-0.380192
DUCAP	0.111744
DUCAP	-0.547353
DUCAP	-0.219635
DUCAP	-0.256331
DUCAP	0.219354
DUCAP	0.0506723
DUCAP	0.671483
DUCAP	-0.315337
DUCAP	0.0189863
DUCAP	0.151732
DUCAP	-0.519532
DUCAP	-0.0413536
DUCAP	-0.0713577
DUCAP	0.205834
DUCAP	0.423697
DUCAP	-0.496379
DUCAP	-0.0606968
DUCAP	0.410521
DUCAP	-0.573684
DUCAP	0.0542864
DUCAP	0.22353
DUCAP	0.357019
DUCAP	1.46239
DUCAP	-0.0923462
DUCAP	-0.43031
DUCAP	-0.0617736
DUCAP	0.352121
DUCAP	-0.00124017
DUCAP	-0.254138
DUCAP	0.139469
DUCAP	-0.322746
DUCAP	0.0186159
DUCAP	0.208223
DUCAP	0.1049
DUCAP	-0.49693
DUCAP	0.0919442
DUCAP	0.126691
DUCAP	-0.641584
DUCAP	-0.242071
DUCAP	0.214826
DUCAP	-0.461226
DUCAP	-0.674722
DUCAP	-0.528474
DUCAP	-0.577038
DUCAP	-0.452806
DUCAP	-0.426045
DUCAP	0.085898
DUCAP	0.30781
DUCAP	-0.164474
DUCAP	-0.0213126
DUCAP	0.215281
DUCAP	-0.798225
DUCAP	-0.084686
DUCAP	-0.24432
DUCAP	-0.18394
DUCAP	0.860486
DUCAP	-0.365052
DUCAP	-0.220502
DUCAP	0.0224653
DUCAP	-0.328224
DUCAP	0.268785
DUCAP	0.4879
DUCAP	0.23712
DUCAP	0.116876
DUCAP	-0.00632778
DUCAP	0.198302
DUCAP	-0.0860049
DUCAP	0.700203
DUCAP	0.431369
DUCAP	0.325299
DUCAP	-0.298911
DUCAP	0.158865
DUCAP	0.16378
DUCAP	0.470918
DUCAP	0.285253
DUCAP	0.232902
DUCAP	0.542364
DUCAP	0.647021
DUCAP	1.03593
DUCAP	-0.113585
DUCAP	0.214686
DUCAP	0.279437
DUCAP	0.255015
DUCAP	0.19332
DUCAP	1.06316
DUCAP	-0.521489
DUCAP	0.076271
DUCAP	0.364076
DUCAP	0.226417
DUCAP	-0.360843
DUCAP	0.719624
DUCAP	0.0895351
DUCAP	-0.712145
DUCAP	0.440545
DUCAP	0.363799
DUCAP	-0.196553
DUCAP	0.441455
DUCAP	-0.0623359
DUCAP	0.35509
DUCAP	-0.30204
DUCAP	-0.135479
DUCAP	-0.355276
DUCAP	0.024247
DUCAP	1.31293
DUCAP	-0.0400646
DUCAP	-0.170117
DUCAP	0.301705
DUCAP	0.319248
DUCAP	0.350851
DUCAP	-0.118677
DUCAP	-0.109343
DUCAP	0.355606
DUCAP	0.450962
DUCAP	1.04179
DUCAP	-0.275358
DUCAP	-0.0322414
DUCAP	-0.0384588
DUCAP	0.132331
DUCAP	0.0597935
DUCAP	-0.358974
DUCAP	-0.0312391
DUCAP	0.131167
DUCAP	0.344054
DUCAP	0.758732
DUCAP	0.0330598
DUCAP	-0.557778
DUCAP	0.107677
DUCAP	-0.236803
DUCAP	-0.136335
DUCAP	-0.436658
DUCAP	0.0970732
DUCAP	0.315306
DUCAP	0.203176
DUCAP	-0.19846
DUCAP	0.204874
DUCAP	-0.0248246
DUCAP	0.515949
DUCAP	0.786941
DUCAP	-0.102445
DUCAP	-0.108441
DUCAP	0.309803
DUCAP	-0.286702
DUCAP	0.357475
DUCAP	-0.325736
DUCAP	-0.144921
DUCAP	0.166076
DUCAP	0.329376
DUCAP	0.40483
DUCAP	-0.46198
DUCAP	-0.0115523
DUCAP	-0.0416258
DUCAP	0.307527
DUCAP	-0.254318
DUCAP	-0.248404
DUCAP	-0.239807
DUCAP	0.414021
DUCAP	-0.366434
DUCAP	-0.06039
DUCAP	-0.170187
DUCAP	0.652105
DUCAP	0.158694
DUCAP	0.931408
DUCAP	0.0132236
DUCAP	0.417253
DUCAP	-0.16674
DUCAP	-0.591325
DUCAP	-0.215925
DUCAP	-0.0884208
DUCAP	0.238575
DUCAP	0.676951
DUCAP	-0.0591987
DUCAP	0.0835973
DUCAP	0.596056
DUCAP	0.563339
DUCAP	0.101577
DUCAP	0.305786
DUCAP	0.211637
DUCAP	0.866514
DUCAP	-0.137023
DUCAP	-0.363715
DUCAP	-0.25745
DUCAP	0.696143
DUCAP	-0.107564
DUCAP	0.183831
DUCAP	0.317589
DUCAP	-0.194344
DUCAP	0.338755
DUCAP	0.818277
DUCAP	-0.00778577
DUCAP	-0.58417
DUCAP	0.0852995
DUCAP	-0.12445
DUCAP	0.0233362
DUCAP	0.0033391
DUCAP	0.0984247
DUCAP	-0.388028
DUCAP	-0.624604
DUCAP	-0.468342
DUCAP	-0.442343
DUCAP	-0.226093
DUCAP	-0.0341026
DUCAP	0.123342
DUCAP	0.303053
DUCAP	-0.281203
DUCAP	-0.308477
DUCAP	0.531789
DUCAP	-0.181322
DUCAP	-0.214894
VCAP	-0.76189
VCAP	-1.1368
VCAP	-1.12485
VCAP	-0.34885
VCAP	0.250543
VCAP	-0.23575
VCAP	-0.298131
VCAP	-0.955474
VCAP	-0.247669
VCAP	0.164254
VCAP	0.44404
VCAP	-0.0229541
VCAP	-0.497866
VCAP	-0.374702
VCAP	0.0890034
VCAP	0.277665
VCAP	-0.231061
VCAP	-0.369517
VCAP	0.285287
VCAP	0.238957
VCAP	-0.107901
VCAP	0.470468
VCAP	-0.278594
VCAP	-0.13739
VCAP	0.0521969
VCAP	0.164081
VCAP	-0.316912
VCAP	0.34595
VCAP	-0.276638
VCAP	0.0766877
VCAP	0.00922222
VCAP	-0.827749
VCAP	0.0596921
VCAP	-0.0272792
VCAP	-0.357983
VCAP	0.00428908
VCAP	-0.182889
VCAP	-0.519374
VCAP	0.151225
VCAP	0.416854
VCAP	0.091679
VCAP	0.875669
VCAP	-0.0585337
VCAP	0.428102
VCAP	-1.00356
VCAP	-0.0439504
VCAP	-0.484875
VCAP	0.055953
VCAP	-0.496211
VCAP	0.523702
VCAP	-0.14243
VCAP	-0.219531
VCAP	-0.230966
VCAP	0.0683386
VCAP	0.277368
VCAP	-0.275641
VCAP	-0.560694
VCAP	-0.0850828
VCAP	0.0180002
VCAP	-0.851531
VCAP	0.673447
VCAP	-0.270143
VCAP	0.0772424
VCAP	-0.0644883
VCAP	0.150565
VCAP	0.297694
VCAP	-0.222726
VCAP	0.095644
VCAP	-0.493847
VCAP	0.281496
VCAP	-0.394817
VCAP	-0.134759
VCAP	-0.569338
VCAP	-0.06866
VCAP	-0.237607
VCAP	-0.479689
VCAP	-0.366246
VCAP	0.148003
VCAP	0.436892
VCAP	-0.326629
VCAP	-0.0176262
VCAP	-0.243346
VCAP	0.266754
VCAP	-0.363276
VCAP	-0.174237
VCAP	-0.521154
VCAP	0.181297
VCAP	-0.235907
VCAP	-0.45228
VCAP	-0.351568
VCAP	-0.819993
VCAP	-0.253453
VCAP	0.13579
VCAP	-0.281832
VCAP	-0.999839
VCAP	-0.086538
VCAP	-0.618482
VCAP	-0.687626
VCAP	-0.128333
VCAP	-0.774593
VCAP	-0.215342
VCAP	-0.147792
VCAP	0.283007
VCAP	-0.474793
VCAP	0.485967
VCAP	0.235569
VCAP	0.279081
VCAP	0.12342
VCAP	-0.4505
VCAP	-0.444955
VCAP	-0.105737
VCAP	0.612733
VCAP	-0.574558
VCAP	0.319035
VCAP	0.567545
VCAP	0.166529
VCAP	1.02007
VCAP	-0.213688
VCAP	0.218924
VCAP	0.0990715
VCAP	-0.605009
VCAP	-0.0942518
VCAP	0.00269496
VCAP	0.537489
VCAP	0.0694304
VCAP	-0.205459
VCAP	-0.566904
VCAP	0.227899
VCAP	-0.47508
VCAP	-0.0541209
VCAP	-0.380296
VCAP	-0.0294181
VCAP	0.00711135
VCAP	-0.649663
VCAP	-0.535483
VCAP	-0.0048531
VCAP	-0.3313
VCAP	0.138161
VCAP	0.423279
VCAP	-0.218745
VCAP	0.296303
VCAP	-0.106485
VCAP	-0.353778
VCAP	-0.565
VCAP	-0.427299
VCAP	-0.540374
VCAP	-0.295337
VCAP	-0.57574
VCAP	-0.0557431
VCAP	-0.342142
VCAP	-0.248579
VCAP	0.833623
VCAP	-0.00246862
VCAP	-0.849307
VCAP	-0.0350474
VCAP	-0.179888
VCAP	-0.136167
VCAP	-0.454906
VCAP	0.297522
VCAP	0.682181
VCAP	0.126247
VCAP	-0.110234
VCAP	-0.293016
VCAP	0.489468
VCAP	0.31949
VCAP	0.435698
VCAP	0.293654
VCAP	-0.0812936
VCAP	-0.304843
VCAP	0.292802
VCAP	0.245986
VCAP	0.251098
VCAP	-0.170107
VCAP	0.313843
VCAP	0.59707
VCAP	0.284377
VCAP	0.463028
VCAP	0.328642
VCAP	0.361896
VCAP	0.611025
VCAP	0.632527
VCAP	0.0682198
VCAP	0.232558
VCAP	0.0134551
VCAP	0.771753
VCAP	0.623454
VCAP	-0.0668546
VCAP	0.106082
VCAP	0.44313
VCAP	0.178566
VCAP	0.268442
VCAP	0.0322498
VCAP	0.210012
VCAP	0.388192
VCAP	0.481857
VCAP	0.919368
VCAP	1.15648
VCAP	0.638451
VCAP	0.825013
VCAP	-0.197266
VCAP	0.500269
VCAP	0.429029
VCAP	-0.0105906
VCAP	-0.100946
VCAP	0.499831
VCAP	0.304971
VCAP	-0.125525
VCAP	-0.00219099
VCAP	0.472764
VCAP	0.23392
VCAP	0.356059
VCAP	-0.234355
VCAP	0.0519488
VCAP	0.6245
VCAP	-0.288314
VCAP	1.09417
VCAP	-0.0310815
VCAP	0.0321017
VCAP	0.135284
VCAP	0.45591
VCAP	0.11493
VCAP	-0.485796
VCAP	0.0964783
VCAP	-0.0575871
VCAP	0.408044
VCAP	0.130853
VCAP	0.010759
VCAP	0.123582
VCAP	-0.176354
VCAP	-0.194637
VCAP	0.0167506
VCAP	-0.305453
VCAP	0.0479033
VCAP	1.43909
VCAP	-0.0706547
VCAP	0.640412
VCAP	0.224454
VCAP	0.168518
VCAP	-0.0990342
VCAP	0.553449
VCAP	-0.147778
VCAP	0.520177
VCAP	0.0774445
VCAP	0.0604183
VCAP	-0.129963
VCAP	-0.375197
VCAP	-0.283003
VCAP	0.44304
VCAP	-0.0639829
VCAP	-0.127243
VCAP	0.118156
VCAP	-0.410909
VCAP	-0.0966868
VCAP	0.0632457
VCAP	-0.0290421
VCAP	-0.380493
VCAP	0.147035
VCAP	0.563008
VCAP	0.425858
VCAP	0.47078
VCAP	-0.133433
VCAP	0.354663
VCAP	0.164295
VCAP	-0.0670559
VCAP	-0.580332
VCAP	0.56768
VCAP	0.609561
VCAP	-0.103395
VCAP	0.323684
VCAP	0.493938
VCAP	0.300165
VCAP	1.30407
VCAP	0.0374922
VCAP	0.178573
VCAP	0.327255
VCAP	0.219569
VCAP	0.535349
VCAP	0.0469199
VCAP	0.492126
VCAP	0.778156
VCAP	-0.140373
VCAP	-0.0743959
VCAP	0.267457
VCAP	-0.0179362
VCAP	-0.0200859
VCAP	0.321334
VCAP	0.575536
VCAP	0.192434
VCAP	-0.00279281
VCAP	0.356155
VCAP	0.164131
VCAP	0.0639931
VCAP	0.208594
VCAP	0.770478
VCAP	-0.000456835
VCAP	0.285338
VCAP	0.186652
VCAP	0.223596
VCAP	0.229962
VCAP	0.217112
VCAP	0.0218883
VCAP	0.148989
VCAP	-0.29525
VCAP	0.198749
VCAP	0.28413
VCAP	-0.0514103
VCAP	0.376577
VCAP	-0.0506943
VCAP	-0.0215298
VCAP	0.324221

## Sheet: Figure 3c
DRUGS	Observed GDSC LN IC50	Predicted LN IC50	group
5-Fluorouracil	3.19729	5.862	LNCAP.1
ABT737	1.26581	2.9156	LNCAP.1
Acetalax	2.76127	4.4806	LNCAP.1
Afatinib	1.02969	2.621	LNCAP.1
Afuresertib	-3.11458	2.4014	LNCAP.1
AGI-5198	3.71391	4.5961	LNCAP.1
AGI-6780	4.88264	4.3374	LNCAP.1
Alisertib	4.36522	3.606	LNCAP.1
Alpelisib	3.00245	4.3651	LNCAP.1
AMG-319	1.4705	4.7912	LNCAP.1
AT13148	0.729883	3.766	LNCAP.1
AZ6102	1.25112	3.0456	LNCAP.1
AZ960	3.17079	4.4842	LNCAP.1
AZD1208	4.87202	5.1859	LNCAP.1
AZD1332	5.33759	4.7306	LNCAP.1
AZD2014	-0.267894	2.3872	LNCAP.1
AZD3759	2.44907	2.8669	LNCAP.1
AZD4547	3.59241	2.3668	LNCAP.1
AZD5153	-1.03279	3.2094	LNCAP.1
AZD5363	-2.46433	2.2908	LNCAP.1
AZD5438	1.78665	2.5473	LNCAP.1
AZD5582	2.03014	2.9778	LNCAP.1
AZD5991	5.67984	4.5459	LNCAP.1
AZD6738	0.830203	2.4318	LNCAP.1
AZD7762	0.639592	1.4394	LNCAP.1
AZD8186	-2.32348	3.2087	LNCAP.1
BIBR-1532	3.02133	4.654	LNCAP.1
BMS-345541	3.80801	3.8844	LNCAP.1
BMS-536924	2.57506	3.1836	LNCAP.1
Bortezomib	-4.89404	-3.9945	LNCAP.1
Buparlisib	0.20837	1.1222	LNCAP.1
Camptothecin	-3.53439	-2.7136	LNCAP.1
Carmustine	5.25167	6.1037	LNCAP.1
Cediranib	2.13376	2.5819	LNCAP.1
Cisplatin	3.64033	3.3461	LNCAP.1
Crizotinib	2.31552	4.1106	LNCAP.1
Cyclophosphamide	4.99758	4.9214	LNCAP.1
Cytarabine	0.494563	2.3682	LNCAP.1
CZC24832	5.42682	4.7358	LNCAP.1
Dabrafenib	4.3135	4.8845	LNCAP.1
Dactinomycin	-5.92598	-3.1589	LNCAP.1
Dactolisib	-3.54713	-1.7278	LNCAP.1
Dasatinib	2.4734	4.0817	LNCAP.1
Dihydrorotenone	0.955699	-0.1527	LNCAP.1
Dinaciclib	-2.31031	-1.7353	LNCAP.1
Docetaxel	-3.94197	-1.7579	LNCAP.1
Elephantin	2.99719	4.4101	LNCAP.1
Entinostat	0.330316	1.9577	LNCAP.1
Entospletinib	4.85857	4.7879	LNCAP.1
Epirubicin	-2.80259	-1.0033	LNCAP.1
EPZ004777	4.28009	4.954	LNCAP.1
EPZ5676	5.31475	5.4718	LNCAP.1
Erlotinib	4.12164	2.3589	LNCAP.1
Fludarabine	3.71064	5.4177	LNCAP.1
Foretinib	1.49806	2.0139	LNCAP.1
Fulvestrant	1.82852	3.545	LNCAP.1
Gallibiscoquinazole	1.95983	3.1003	LNCAP.1
Gefitinib	4.23107	3.4828	LNCAP.1
Gemcitabine	-0.979798	-1.8235	LNCAP.1
GNE-317	-1.26808	0.6076	LNCAP.1
GSK1904529A	2.55749	4.586	LNCAP.1
GSK2578215A	3.55738	5.1131	LNCAP.1
GSK2606414	3.39193	4.3238	LNCAP.1
GSK343	2.33774	2.9334	LNCAP.1
GSK591	4.43891	4.9776	LNCAP.1
I-BET-762	0.983552	4.7379	LNCAP.1
I-BRD9	3.70135	4.8449	LNCAP.1
Ibrutinib	5.74185	5.0757	LNCAP.1
Ipatasertib	-2.29364	3.0845	LNCAP.1
Irinotecan	1.43868	2.8258	LNCAP.1
IWP-2	2.73709	3.0178	LNCAP.1
Lapatinib	2.23972	3.7346	LNCAP.1
LCL161	4.49683	4.7843	LNCAP.1
Leflunomide	4.81365	5.2705	LNCAP.1
LGK974	3.41572	3.5723	LNCAP.1
Linsitinib	3.33497	4.3581	LNCAP.1
LJI308	4.92703	5.3338	LNCAP.1
Luminespib	-2.55735	-1.2929	LNCAP.1
LY2109761	4.99821	5.3771	LNCAP.1
MG-132	-1.183	-1.1243	LNCAP.1
MIM1	3.30056	4.478	LNCAP.1
MIRA-1	5.90958	5.197	LNCAP.1
Mirin	6.10094	5.2042	LNCAP.1
Mitoxantrone	-2.57182	1.7559	LNCAP.1
MK-1775	0.837137	2.0676	LNCAP.1
MK-2206	-1.3358	3.3941	LNCAP.1
MK-8776	3.03855	3.1224	LNCAP.1
ML323	3.79312	4.4471	LNCAP.1
MN-64	3.6357	4.4852	LNCAP.1
Navitoclax	1.70256	2.2721	LNCAP.1
Nelarabine	6.14849	6.0189	LNCAP.1
Nilotinib	1.63169	3.4507	LNCAP.1
Niraparib	3.65659	5.003	LNCAP.1
Nutlin-3a (-)	0.80438	3.9154	LNCAP.1
NVP-ADW742	2.93771	3.0534	LNCAP.1
Obatoclax Mesylate	1.3854	1.9373	LNCAP.1
OF-1	4.83286	3.72	LNCAP.1
Olaparib	3.20999	4.678	LNCAP.1
Osimertinib	0.472466	1.8204	LNCAP.1
OTX015	-0.375549	4.5182	LNCAP.1
Oxaliplatin	2.05737	4.5055	LNCAP.1
P22077	1.7303	4.315	LNCAP.1
Paclitaxel	-3.70162	-0.8752	LNCAP.1
Palbociclib	1.32268	4.2016	LNCAP.1
PCI-34051	5.06942	5.1874	LNCAP.1
PD0325901	1.88673	1.0575	LNCAP.1
PD173074	4.49361	4.882	LNCAP.1
Pevonedistat	-2.34833	0.0511	LNCAP.1
PFI3	5.52694	5.1364	LNCAP.1
Pictilisib	-1.1013	1.6248	LNCAP.1
PLX-4720	4.99829	4.9718	LNCAP.1
Podophyllotoxin bromide	-0.842931	0.0016	LNCAP.1
PRIMA-1MET	4.72444	5.2153	LNCAP.1
PRT062607	3.42005	4.6666	LNCAP.1
Pyridostatin	2.49559	3.9132	LNCAP.1
Rapamycin	-5.75899	-3.3472	LNCAP.1
Ruxolitinib	5.02272	4.9007	LNCAP.1
RVX-208	4.22557	5.38	LNCAP.1
Sabutoclax	-2.21337	-0.0173	LNCAP.1
Sapitinib	4.80953	4.7801	LNCAP.1
Savolitinib	3.15759	2.1448	LNCAP.1
SCH772984	4.02411	3.8325	LNCAP.1
Selumetinib	5.90194	4.8604	LNCAP.1
Sepantronium bromide	-3.81482	-3.1573	LNCAP.1
Sinularin	3.33384	3.6551	LNCAP.1
Sorafenib	1.53546	2.3632	LNCAP.1
Staurosporine	-2.57274	-1.7791	LNCAP.1
Talazoparib	1.03288	3.3987	LNCAP.1
Tamoxifen	2.49202	3.432	LNCAP.1
Taselisib	0.083411	2.7091	LNCAP.1
Telomerase Inhibitor IX	-0.201572	0.9492	LNCAP.1
Temozolomide	3.94486	6.0323	LNCAP.1
Teniposide	-0.429474	1.5485	LNCAP.1
Topotecan	-1.43011	0.4406	LNCAP.1
Trametinib	2.97382	2.0983	LNCAP.1
Ulixertinib	2.12669	3.0551	LNCAP.1
UMI-77	1.41798	3.7355	LNCAP.1
Uprosertib	-3.0563	2.7995	LNCAP.1
VE-822	2.11688	3.6301	LNCAP.1
VE821	2.64061	4.1874	LNCAP.1
Venetoclax	2.22271	2.348	LNCAP.1
Vinblastine	-3.85642	-2.1271	LNCAP.1
Vincristine	-3.07618	-0.6115	LNCAP.1
Vinorelbine	-3.75945	-1.7378	LNCAP.1
Vorinostat	0.446071	1.5143	LNCAP.1
VX-11e	3.17324	3.5962	LNCAP.1
Wee1 Inhibitor	2.23408	2.2041	LNCAP.1
WEHI-539	3.44105	4.1792	LNCAP.1
WIKI4	1.70311	4.0456	LNCAP.1
Wnt-C59	3.85786	4.4055	LNCAP.1
WZ4003	4.74622	4.6026	LNCAP.1
XAV939	3.99406	4.7508	LNCAP.1
YK-4-279	1.34348	3.2979	LNCAP.1
Zoledronate	4.15616	3.6263	LNCAP.1
5-Fluorouracil	3.19729	4.9654	LNCAP.2
ABT737	1.26581	2.707	LNCAP.2
Acetalax	2.76127	4.8127	LNCAP.2
Afatinib	1.02969	1.8894	LNCAP.2
Afuresertib	-3.11458	2.1025	LNCAP.2
AGI-5198	3.71391	4.7017	LNCAP.2
AGI-6780	4.88264	4.2065	LNCAP.2
Alisertib	4.36522	3.1912	LNCAP.2
Alpelisib	3.00245	4.1743	LNCAP.2
AMG-319	1.4705	4.5839	LNCAP.2
AT13148	0.729883	3.5855	LNCAP.2
AZ6102	1.25112	2.839	LNCAP.2
AZ960	3.17079	3.265	LNCAP.2
AZD1208	4.87202	4.8452	LNCAP.2
AZD1332	5.33759	3.7654	LNCAP.2
AZD2014	-0.267894	1.4831	LNCAP.2
AZD3759	2.44907	2.7508	LNCAP.2
AZD4547	3.59241	2.153	LNCAP.2
AZD5153	-1.03279	2.5403	LNCAP.2
AZD5363	-2.46433	2.2956	LNCAP.2
AZD5438	1.78665	1.9204	LNCAP.2
AZD5582	2.03014	2.6829	LNCAP.2
AZD5991	5.67984	4.2675	LNCAP.2
AZD6738	0.830203	2.1723	LNCAP.2
AZD7762	0.639592	0.8687	LNCAP.2
AZD8186	-2.32348	2.9423	LNCAP.2
BIBR-1532	3.02133	4.6716	LNCAP.2
BMS-345541	3.80801	3.3698	LNCAP.2
BMS-536924	2.57506	2.4592	LNCAP.2
Bortezomib	-4.89404	-3.6781	LNCAP.2
Buparlisib	0.20837	0.7974	LNCAP.2
Camptothecin	-3.53439	-2.9776	LNCAP.2
Carmustine	5.25167	6.0854	LNCAP.2
Cediranib	2.13376	2.0161	LNCAP.2
Cisplatin	3.64033	2.4835	LNCAP.2
Crizotinib	2.31552	4.0318	LNCAP.2
Cyclophosphamide	4.99758	4.9253	LNCAP.2
Cytarabine	0.494563	0.0447	LNCAP.2
CZC24832	5.42682	4.8829	LNCAP.2
Dabrafenib	4.3135	4.5043	LNCAP.2
Dactinomycin	-5.92598	-3.1189	LNCAP.2
Dactolisib	-3.54713	-1.5028	LNCAP.2
Dasatinib	2.4734	3.588	LNCAP.2
Dihydrorotenone	0.955699	0.8646	LNCAP.2
Dinaciclib	-2.31031	-2.3342	LNCAP.2
Docetaxel	-3.94197	-1.775	LNCAP.2
Elephantin	2.99719	3.5427	LNCAP.2
Entinostat	0.330316	2.2253	LNCAP.2
Entospletinib	4.85857	4.1421	LNCAP.2
Epirubicin	-2.80259	-1.3372	LNCAP.2
EPZ004777	4.28009	4.8784	LNCAP.2
EPZ5676	5.31475	5.3843	LNCAP.2
Erlotinib	4.12164	2.208	LNCAP.2
Fludarabine	3.71064	4.3891	LNCAP.2
Foretinib	1.49806	1.4606	LNCAP.2
Fulvestrant	1.82852	3.3024	LNCAP.2
Gallibiscoquinazole	1.95983	2.8253	LNCAP.2
Gefitinib	4.23107	3.6178	LNCAP.2
Gemcitabine	-0.979798	-2.6996	LNCAP.2
GNE-317	-1.26808	0.102	LNCAP.2
GSK1904529A	2.55749	4.6203	LNCAP.2
GSK2578215A	3.55738	4.9978	LNCAP.2
GSK2606414	3.39193	4.0065	LNCAP.2
GSK343	2.33774	2.7922	LNCAP.2
GSK591	4.43891	4.8319	LNCAP.2
I-BET-762	0.983552	4.1428	LNCAP.2
I-BRD9	3.70135	4.3776	LNCAP.2
Ibrutinib	5.74185	4.8507	LNCAP.2
Ipatasertib	-2.29364	2.6011	LNCAP.2
Irinotecan	1.43868	2.5828	LNCAP.2
IWP-2	2.73709	2.6962	LNCAP.2
Lapatinib	2.23972	3.2455	LNCAP.2
LCL161	4.49683	4.8069	LNCAP.2
Leflunomide	4.81365	5.2163	LNCAP.2
LGK974	3.41572	4.0765	LNCAP.2
Linsitinib	3.33497	3.4907	LNCAP.2
LJI308	4.92703	5.1889	LNCAP.2
Luminespib	-2.55735	-1.6438	LNCAP.2
LY2109761	4.99821	5.0475	LNCAP.2
MG-132	-1.183	-0.6196	LNCAP.2
MIM1	3.30056	4.166	LNCAP.2
MIRA-1	5.90958	4.9752	LNCAP.2
Mirin	6.10094	5.04	LNCAP.2
Mitoxantrone	-2.57182	1.2021	LNCAP.2
MK-1775	0.837137	1.2646	LNCAP.2
MK-2206	-1.3358	2.7873	LNCAP.2
MK-8776	3.03855	2.8736	LNCAP.2
ML323	3.79312	4.6683	LNCAP.2
MN-64	3.6357	4.2825	LNCAP.2
Navitoclax	1.70256	1.7576	LNCAP.2
Nelarabine	6.14849	5.5616	LNCAP.2
Nilotinib	1.63169	3.3495	LNCAP.2
Niraparib	3.65659	4.6529	LNCAP.2
Nutlin-3a (-)	0.80438	3.0096	LNCAP.2
NVP-ADW742	2.93771	2.6337	LNCAP.2
Obatoclax Mesylate	1.3854	1.632	LNCAP.2
OF-1	4.83286	3.7478	LNCAP.2
Olaparib	3.20999	4.5666	LNCAP.2
Osimertinib	0.472466	1.2753	LNCAP.2
OTX015	-0.375549	3.471	LNCAP.2
Oxaliplatin	2.05737	3.7314	LNCAP.2
P22077	1.7303	4.4724	LNCAP.2
Paclitaxel	-3.70162	-0.8773	LNCAP.2
Palbociclib	1.32268	3.6599	LNCAP.2
PCI-34051	5.06942	4.6907	LNCAP.2
PD0325901	1.88673	1.0643	LNCAP.2
PD173074	4.49361	4.6134	LNCAP.2
Pevonedistat	-2.34833	0.2882	LNCAP.2
PFI3	5.52694	5.0423	LNCAP.2
Pictilisib	-1.1013	1.1919	LNCAP.2
PLX-4720	4.99829	4.6966	LNCAP.2
Podophyllotoxin bromide	-0.842931	-0.1605	LNCAP.2
PRIMA-1MET	4.72444	4.3592	LNCAP.2
PRT062607	3.42005	4.1485	LNCAP.2
Pyridostatin	2.49559	3.5945	LNCAP.2
Rapamycin	-5.75899	-3.0852	LNCAP.2
Ruxolitinib	5.02272	4.8129	LNCAP.2
RVX-208	4.22557	5.1922	LNCAP.2
Sabutoclax	-2.21337	-0.2823	LNCAP.2
Sapitinib	4.80953	4.1016	LNCAP.2
Savolitinib	3.15759	2.1522	LNCAP.2
SCH772984	4.02411	3.5537	LNCAP.2
Selumetinib	5.90194	4.7748	LNCAP.2
Sepantronium bromide	-3.81482	-3.4173	LNCAP.2
Sinularin	3.33384	3.3318	LNCAP.2
Sorafenib	1.53546	2.3273	LNCAP.2
Staurosporine	-2.57274	-2.3657	LNCAP.2
Talazoparib	1.03288	2.761	LNCAP.2
Tamoxifen	2.49202	3.6321	LNCAP.2
Taselisib	0.083411	2.2434	LNCAP.2
Telomerase Inhibitor IX	-0.201572	1.0806	LNCAP.2
Temozolomide	3.94486	5.752	LNCAP.2
Teniposide	-0.429474	0.6616	LNCAP.2
Topotecan	-1.43011	0.266	LNCAP.2
Trametinib	2.97382	1.6561	LNCAP.2
Ulixertinib	2.12669	2.8374	LNCAP.2
UMI-77	1.41798	3.693	LNCAP.2
Uprosertib	-3.0563	2.4263	LNCAP.2
VE-822	2.11688	3.5889	LNCAP.2
VE821	2.64061	4.0922	LNCAP.2
Venetoclax	2.22271	2.234	LNCAP.2
Vinblastine	-3.85642	-1.8918	LNCAP.2
Vincristine	-3.07618	-0.4574	LNCAP.2
Vinorelbine	-3.75945	-1.5098	LNCAP.2
Vorinostat	0.446071	1.5735	LNCAP.2
VX-11e	3.17324	3.6442	LNCAP.2
Wee1 Inhibitor	2.23408	1.8847	LNCAP.2
WEHI-539	3.44105	3.7115	LNCAP.2
WIKI4	1.70311	3.9096	LNCAP.2
Wnt-C59	3.85786	4.346	LNCAP.2
WZ4003	4.74622	4.1552	LNCAP.2
XAV939	3.99406	4.4977	LNCAP.2
YK-4-279	1.34348	3.5302	LNCAP.2
Zoledronate	4.15616	3.8309	LNCAP.2

## Sheet: Figure 3d
	APA.DHT	APA.VEH	BIC.DHT	BIC.VEH	DHT	ENZ.DHT	ENZ.VEH	VEH
5-Fluorouracil	0.0248578	0.218533	-0.183165	0.766021	-0.327099	-0.473396	-0.356246	0.471064
ABT737	-0.0358577	0.278484	-0.242677	-0.37308	0.0701691	-0.377765	-0.43544	-0.00475249
Acetalax	-0.744718	0.150799	-1.25862	-0.539123	-1.08013	0.115374	0.0123128	-0.526889
Afatinib	0.193259	-0.369982	0.238512	-0.0618074	-0.0657687	0.101881	0.230589	-0.14345
Afuresertib	-0.0617262	-0.0611399	-0.744776	-0.183886	-0.552383	0.260188	0.0659059	-0.112154
AGI-5198	-0.266992	0.0767453	-0.444474	-0.562938	-0.358727	-0.24903	-0.0926109	-0.06802
AGI-6780	-0.196601	0.674708	-0.40106	0.193073	-0.741331	-0.245357	0.16171	0.634556
Alisertib	-0.254478	0.312915	-0.276881	-0.291951	-0.0717501	-0.225778	0.14926	0.190196
Alpelisib	-0.0977738	0.0360663	-0.328446	0.0775956	0.123229	0.284199	-0.0680702	-0.234257
AMG-319	-0.129207	0.372185	-0.0320469	0.182688	-0.57177	-0.189244	0.00266554	0.235919
AT13148	-0.566411	0.60878	-0.682589	0.410085	-0.793008	-0.338449	-0.0112883	-0.163857
AZ6102	0.0478953	-0.0573909	0.0154995	0.287264	-0.211271	0.106658	-0.133791	0.0699424
AZ960	-0.644258	-0.344329	-0.470507	-0.167046	-0.0662451	-0.628714	-0.617586	-0.163042
AZD1208	-0.40867	0.0473468	-0.561658	0.196009	-1.38501	-0.317427	-0.26866	-0.144282
AZD1332	-0.176217	0.130008	-0.0947911	0.429912	0.0661449	-0.520888	-0.395652	0.395617
AZD2014	-0.789045	-0.547391	-0.4819	-0.370745	-0.222354	-0.475752	0.0505939	-0.690947
AZD3759	-0.0914823	-0.431325	0.254749	0.186284	-0.226408	0.0463044	0.0830158	-0.157944
AZD4547	-0.699105	-0.093719	-0.3347	-0.0560986	-0.0845147	-0.465537	0.196001	0.287118
AZD5153	-0.49219	-0.923826	-0.476485	-0.399125	-0.695241	-0.25854	0.2845	-0.652534
AZD5363	-0.359434	-0.198622	-0.635112	0.0028821	-0.245781	-0.0962866	-0.156987	-0.354044
AZD5438	-0.0367243	0.148028	-0.236636	0.242092	-0.636326	-0.505258	0.140349	0.118306
AZD5582	0.0121767	0.327813	0.124968	0.321292	-0.243525	0.190481	0.29362	0.257324
AZD5991	0.469275	0.38497	0.400686	0.401733	0.463583	0.732633	0.433723	0.343446
AZD6738	-0.121657	0.242046	-0.580563	-0.117574	-0.186659	-0.288862	-0.0963167	0.108023
AZD7762	-0.211375	0.184773	-0.593943	-0.0811064	-0.102925	-0.244586	-0.268336	0.165079
AZD8186	-0.285658	-0.212618	0.0520344	-0.286961	-0.184242	0.188632	0.339055	-0.186558
BIBR-1532	-0.244522	0.152863	-0.406224	-0.153846	-0.377906	-0.261956	-0.375415	-0.040756
BMS-345541	0.174481	-0.0379365	-0.123335	0.623594	-0.118402	0.00329832	0.509601	-0.102602
BMS-536924	-0.927773	-0.352505	-0.591321	-0.237876	-0.0616466	-0.487844	-0.219593	-0.182724
Bortezomib	-0.172853	0.156308	-0.200626	0.017178	-0.0513154	-0.286801	0.150146	-0.220629
Buparlisib	-0.49992	-0.247519	-0.596755	-0.334258	-0.250016	-0.532271	-0.226893	-0.351954
Camptothecin	-0.158497	-0.428151	0.37109	-0.164874	-0.341026	-0.583113	-0.304562	-0.271903
Carmustine	-0.134107	0.35659	0.189512	0.772512	-0.688838	-0.127217	0.27219	0.358312
Cediranib	0.0769717	-0.146041	0.258496	0.234867	-0.164217	0.0346925	0.258496	0.374823
Cisplatin	0.0600676	-0.200004	0.0928427	-0.0861997	-0.38637	-0.536221	-0.264411	-0.220261
Crizotinib	0.222444	0.418401	-0.0212882	0.354534	-0.172248	-0.164233	0.0480069	0.363558
Cyclophosphamide	-0.571889	-0.0542562	-0.473423	-0.26948	-0.459184	-0.501134	-0.275942	-0.145603
Cytarabine	-0.392215	-0.875225	0.202893	-0.559745	0.014284	-0.847928	-0.821028	-0.673122
CZC24832	0.232026	0.390564	0.100359	0.214809	-0.91347	0.0731892	-0.227068	0.318908
Dabrafenib	0.19568	0.381907	-0.0390341	0.44473	-0.38172	-0.204251	0.262726	0.462561
Dactinomycin	0.122294	0.281803	0.0647512	0.413251	-0.0893489	-0.249399	0.233592	0.21946
Dactolisib	-0.203746	0.22659	-0.416142	0.27832	-0.574697	-0.363884	0.318239	0.0765464
Daporinad	-0.381358	0.0939667	-0.53851	-0.144663	-0.498691	-0.608052	-0.0638931	-0.164903
Dasatinib	-0.177754	-0.197139	0.128531	-0.217283	-0.293939	-0.513033	-0.599592	0.171052
Dihydrorotenone	0.187416	0.195825	0.235704	-0.112697	-0.0481004	0.0921137	-0.17258	0.0937064
Dinaciclib	-0.0979524	0.200904	-0.257772	-0.05714	-0.429459	-0.0613927	0.0642684	-0.14336
Docetaxel	-0.132278	0.163647	-0.347422	0.160801	-0.153783	-0.296143	-0.279246	0.08255
Elephantin	-0.281728	-0.109002	-0.131285	0.144343	-0.661158	-0.288164	0.153685	-0.21488
Entinostat	-0.616774	-0.500128	-0.767231	-0.205475	-0.296826	-0.220252	-0.0477552	-0.367202
Entospletinib	-0.0532214	0.167762	-0.209215	0.344317	-0.648374	-0.195341	0.0425711	0.309056
Epirubicin	0.101754	-0.229127	0.0499159	-0.0254202	-0.186556	-0.443117	-0.153671	-0.110263
EPZ004777	-0.29805	0.127198	-0.709302	-0.108184	-1.17227	-0.323693	-0.462593	0.0883062
EPZ5676	-0.146036	0.196824	-0.109893	0.333253	-0.474101	-0.150504	-0.272337	0.309919
Erlotinib	0.167534	0.161151	0.467541	0.322264	0.0140161	0.182724	0.608454	0.321456
Fludarabine	0.191138	0.192227	0.214422	0.270688	-0.284868	-0.0100718	0.162253	0.164327
Foretinib	-0.338771	0.0669632	-0.101644	-0.24602	0.177483	-0.35479	-0.219029	0.0241551
Fulvestrant	-0.480508	0.270582	-1.10922	-0.103791	-0.852334	-0.413765	-0.564982	-0.0890159
Gallibiscoquinazole	-0.0401464	0.277041	-0.35249	-0.0400363	-0.452788	0.112227	-0.1585	0.059601
Gefitinib	0.316587	0.131745	0.387229	0.464967	-0.0583995	0.372954	0.527451	0.288282
Gemcitabine	-0.706405	-0.817941	-0.62981	-0.763599	-0.595789	-0.930857	-0.865449	-0.757683
GNE-317	-0.227985	-0.0837017	-0.622877	-0.319218	-0.423658	-0.183311	0.0854085	-0.376645
GSK1904529A	-0.0475462	0.394473	-0.263332	0.24365	-0.526363	0.159426	0.0202331	0.530213
GSK2578215A	-0.176536	0.4952	-0.443861	0.00808657	-0.797465	-0.419837	0.0666629	0.274593
GSK2606414	-0.406529	0.509205	-0.274588	0.459368	-0.440428	-0.372164	0.310477	0.260018
GSK343	-0.0201177	0.149462	-0.0700388	0.352287	-0.238103	0.000565395	0.174044	0.382391
GSK591	-0.132223	0.259752	-0.340214	-0.0650937	-0.49282	0.172303	0.308963	0.00400778
I-BET-762	-0.662839	-0.565773	-0.698551	-0.280321	-0.472909	-0.287674	0.268277	-0.107629
I-BRD9	0.124627	0.418795	-0.128539	0.114129	-0.449408	-0.0962086	0.191189	0.248775
Ibrutinib	-0.16085	-0.363157	0.0970076	0.252364	-0.383623	0.194808	0.372866	-0.0650563
Ipatasertib	-0.360809	-0.239023	-0.770029	-0.58305	-0.425268	0.170131	0.281385	-0.574718
Irinotecan	0.268674	0.117173	0.71301	0.394056	0.094026	-0.326433	0.0825566	0.249437
IWP-2	-0.554392	-0.0116464	-0.632307	-0.0379136	-0.540205	-0.364869	-0.0729366	-0.235195
Lapatinib	-0.00521976	0.0824617	-0.147817	0.629174	-0.428556	0.18253	0.521723	0.211696
LCL161	-1.05307	-0.16039	-0.753682	-0.35074	-0.613689	-0.353106	-0.238953	-0.224755
Leflunomide	0.002648	0.603104	0.0835343	0.299115	-0.39727	-0.326451	0.505207	0.460772
LGK974	-0.310407	0.533689	-0.552074	-0.157168	-0.944325	-0.273241	-0.0940049	0.108849
Linsitinib	-0.296498	-0.22313	-0.474962	-0.0997912	-0.26842	0.198918	-0.0863865	-0.00104115
LJI308	0.198341	0.423046	-0.123849	0.287838	-0.49406	0.123086	0.187947	0.148973
Luminespib	-0.623458	-0.203818	-0.478386	-0.377113	-0.31419	-0.683553	-0.471651	-0.420192
LY2109761	-0.0158763	0.235369	0.00988977	0.288584	-0.541504	0.0886604	-0.00651639	0.214546
MG-132	-0.00793245	0.161449	0.0844368	0.367303	-0.0876545	-0.108771	0.232137	0.0813879
MIM1	-0.114112	-0.0754826	0.108645	-0.0880755	-0.172737	-0.250166	0.086693	0.271161
MIRA-1	-0.178651	0.103848	-0.215408	0.0800696	-0.51976	-0.150769	-0.0344707	0.161705
Mirin	-0.126914	0.04945	0.142342	0.36239	-0.222891	-0.401285	0.0938658	-0.139094
Mitoxantrone	0.0720123	0.000208724	0.287332	0.458772	-0.144758	0.155874	0.738417	0.2362
MK-1775	-0.514637	-0.494206	-0.417519	-0.00911039	-0.28571	-0.471931	-0.21413	-0.247473
MK-2206	-0.118699	-0.0745033	-0.39211	-0.0866723	-0.260006	0.364734	-0.00481868	-0.139647
MK-8776	0.174504	-0.0438588	-0.439571	0.283955	-0.394964	-0.0962492	-0.348322	0.284554
ML323	0.0232698	0.687702	-0.343006	-0.194752	-1.00928	-0.134481	0.0429402	0.0816027
MN-64	-0.673275	0.0557729	-0.903814	0.0359519	-1.07268	-0.340166	-0.411176	-0.0583423
Navitoclax	-0.60188	0.18721	-0.418372	-0.325741	-0.121994	-0.465063	-0.595017	0.0410246
Nelarabine	-0.476291	-0.0762156	-0.37057	-0.211942	-0.800276	-0.445631	-0.351033	-0.277562
Nilotinib	0.00742519	0.587785	-0.134712	0.282699	-0.427207	-0.0160389	0.253044	0.405274
Niraparib	0.0114365	0.0450141	0.400304	0.374868	-0.115539	-0.278851	0.203818	0.126636
Nutlin-3a (-)	-0.206835	0.368276	-0.197385	0.217983	-0.0507572	-0.257525	0.0667738	0.378414
NVP-ADW742	-0.441665	0.113174	-0.681096	-0.309448	-0.775566	-0.381617	-0.0865013	0.180564
Obatoclax Mesylate	-0.384445	-0.604307	-0.254697	-0.411639	-0.174182	-0.526546	-0.227148	-0.324015
OF-1	-0.00145016	0.633818	-0.246233	0.223449	-0.893601	0.352144	-0.0925775	0.191804
Olaparib	-0.188755	0.556664	-0.162181	0.00710144	-0.196401	-0.309433	0.303043	0.468465
Osimertinib	-0.296994	-0.424175	-0.232361	-0.217998	-0.0965311	-0.0307398	-0.0714346	-0.335681
OTX015	-0.542172	-0.635619	-0.410929	-0.249515	-0.480282	-0.171793	0.358614	-0.220356
Oxaliplatin	0.410206	0.35274	0.238608	0.281738	-0.287139	0.0441834	0.174928	0.192525
P22077	0.256781	0.664845	-0.00188042	0.402483	-0.696392	0.107379	0.441998	0.165185
Paclitaxel	0.092489	0.508744	-0.229479	0.609704	-0.0503556	-0.265294	-0.15113	0.417005
Palbociclib	-0.418733	0.253749	-0.0358785	0.585388	-0.0415005	-0.574421	0.386022	0.401776
PCI-34051	-0.305919	0.00250895	-0.259856	0.151776	-0.452257	-0.399389	0.174886	0.3365
PD0325901	-0.289418	-0.549999	0.297425	0.616511	0.0551302	0.0705231	0.260389	-0.163786
PD173074	0.158988	0.399236	0.0176973	0.479905	-0.0645302	0.184049	0.25361	0.604195
Pevonedistat	-0.237018	0.261179	-0.210313	0.134177	-0.525643	-0.588821	0.157319	0.0485059
PFI3	-0.658915	0.134826	-0.89089	-0.155704	-1.43381	-0.298501	-0.250603	-0.197208
Pictilisib	-0.313735	-0.383635	-0.395506	-0.428022	-0.341164	-0.0050123	-0.185439	-0.464005
PLX-4720	0.269774	0.561865	0.0828694	0.546709	-0.634227	-0.0756085	0.527921	0.709168
Podophyllotoxin bromide	-0.564772	-0.315662	-0.6635	-0.306629	-0.48252	-0.488054	-0.313117	-0.436209
PRIMA-1MET	0.06386	-0.567128	0.406985	0.388747	-0.161457	0.0646268	0.0833028	-0.219622
PRT062607	-0.0099465	0.345546	-0.175609	0.393021	-0.322683	-0.241817	0.320664	0.606946
Pyridostatin	-0.0415989	0.474931	-0.124319	0.19347	-0.510752	0.299046	0.195891	0.26287
Rapamycin	0.158543	0.748123	0.0138517	0.743014	-0.2275	0.0778715	0.502923	0.54306
Ruxolitinib	-0.250559	0.385101	-0.215637	0.170313	-0.336378	-0.080354	-0.194398	0.441358
RVX-208	0.202177	0.0954642	0.0555389	0.162344	-0.438744	0.428666	0.037876	0.403
Sabutoclax	-0.0577019	-0.0668344	-0.403495	0.0293125	0.0690572	-0.121776	-0.000276756	-0.032277
Sapitinib	-0.0406601	-0.47542	0.443736	0.463518	0.0377933	0.110508	0.275229	0.0857812
Savolitinib	-0.455687	0.0725008	-0.35251	-0.238063	-0.481719	-0.293223	-0.00956478	0.0819454
SCH772984	0.0205867	-0.174049	0.802971	0.720829	0.484259	0.190218	0.23115	-0.0427881
Selumetinib	0.279591	-0.103449	0.869311	0.761477	0.166082	0.409495	0.563783	0.106858
Sepantronium bromide	-0.178573	-0.439364	-0.0127508	-0.0733494	0.00601915	-0.76958	-0.4375	-0.413385
Sinularin	-0.265101	-0.325245	-0.108261	-0.155546	-0.562783	0.0338978	-0.119702	-0.446241
Sorafenib	-0.194238	0.325362	-0.475378	-0.036983	-0.447378	-0.382786	-0.186146	-0.0142828
Staurosporine	-0.136475	-0.306594	-0.236664	-0.123995	-0.215678	-0.410896	-0.512827	-0.157043
Talazoparib	0.0719088	0.13002	0.322245	0.202492	0.16127	-0.432056	0.128684	0.252159
Tamoxifen	-0.35587	0.315592	-0.715458	0.142568	-0.865886	-0.251476	0.0419091	0.0641324
Taselisib	-0.370523	-0.421718	-0.266523	-0.325595	-0.333305	0.33734	-0.248053	-0.728337
Telomerase Inhibitor IX	-0.0683801	0.0841281	-0.329671	0.133395	-0.178681	-0.350243	0.0549018	0.201944
Temozolomide	-0.380453	-0.086815	-0.493786	-0.324715	-0.495053	-0.409926	-0.226413	-0.00244805
Teniposide	-0.478604	-0.23166	-0.360324	0.0903948	-0.409921	-0.41719	0.0677476	-0.230919
Topotecan	0.104249	-0.201851	0.764198	0.481944	-0.0662821	-0.405779	0.15544	-0.0125344
Trametinib	-0.4596	-0.936499	0.562719	0.0618634	0.574066	-0.267736	-0.243606	-0.756504
Ulixertinib	0.306995	0.0596852	0.49955	0.714831	-0.0200822	0.191843	0.0790551	0.0945358
UMI-77	0.406749	0.617808	0.111354	0.157643	-0.624777	0.396814	0.0535118	0.571593
Uprosertib	0.321761	0.268432	-0.534285	0.0958376	-0.529077	0.478374	0.399831	0.290509
VE-822	-0.512864	0.296628	-1.22467	-0.0963338	-0.808889	-0.392069	-0.342673	0.410591
VE821	0.151017	0.445317	-0.722556	0.189194	-0.914988	-0.0279479	-0.049693	0.459464
Venetoclax	0.0516	0.361568	-0.0337432	0.140808	0.0244404	-0.0549157	0.294349	0.26806
Vinblastine	-0.492739	-0.173056	-0.556216	-0.20141	-0.0705203	-0.488714	-0.430988	-0.328762
Vincristine	-0.714263	-0.373619	-0.73928	-0.449502	-0.332843	-0.685428	-0.625946	-0.539482
Vinorelbine	-0.624116	-0.281544	-0.675436	-0.332591	-0.173167	-0.586002	-0.543516	-0.456769
Vorinostat	-0.32314	-0.295657	-0.785978	-0.144587	-0.293906	-0.419069	-0.290318	-0.272375
VX-11e	0.229482	0.323319	0.365742	0.825525	-0.162893	0.0694702	0.313091	0.257557
Wee1 Inhibitor	-0.36575	-0.125973	-0.713025	-0.0266528	-0.58194	-0.31826	-0.290207	-0.27574
WEHI-539	-0.486746	-0.0979797	-0.298935	-0.143832	-0.484178	-0.166513	-0.279982	-0.246785
WIKI4	-0.755171	-0.184352	-0.089989	-0.0796243	-0.201518	-0.538482	-0.213503	-0.0802721
Wnt-C59	-0.200338	0.642118	-0.4982	-0.0199466	-0.96313	-0.21357	0.000756954	0.274224
WZ4003	-0.111013	0.510938	-0.264468	0.514933	-0.55845	-0.563461	0.298876	0.785094
XAV939	-0.837474	0.381023	-0.662847	0.0210642	-0.622948	-0.50552	-0.218548	0.279923
YK-4-279	-0.493036	0.01401	-0.619755	-0.289287	-0.414685	-0.573284	-0.178136	-0.0434901
Zoledronate	-0.371083	0.154914	-0.455725	-0.0892988	-0.83432	-0.395313	-0.432457	-0.149285

## Sheet: Figure 3e
Pathways	Samples	GSVA scores (Proliferation pathways)
KEGG_RIBOSOME	DHT	0.42676
KEGG_DNA_REPLICATION	DHT	-0.0698374
REACTOME_TRANSLATION	DHT	0.225045
REACTOME_PEPTIDE_CHAIN_ELONGATION	DHT	0.382873
REACTOME_CYCLIN_E_ASSOCIATED_EVENTS_DURING_G1_S_TRANSITION_	DHT	0.088935
REACTOME_M_G1_TRANSITION	DHT	0.0166313
REACTOME_G1_S_TRANSITION	DHT	-0.00889973
REACTOME_CYCLIN_A_B1_ASSOCIATED_EVENTS_DURING_G2_M_TRANSITION	DHT	0.03379
REACTOME_CDT1_ASSOCIATION_WITH_THE_CDC6_ORC_ORIGIN_COMPLEX	DHT	0.0971026
REACTOME_SYNTHESIS_OF_DNA	DHT	0.0114413
REACTOME_ASSEMBLY_OF_THE_PRE_REPLICATIVE_COMPLEX	DHT	0.0496146
REACTOME_S_PHASE	DHT	0.0299364
KEGG_RIBOSOME	VEH	-0.0121629
KEGG_DNA_REPLICATION	VEH	-0.389994
REACTOME_TRANSLATION	VEH	-0.0540565
REACTOME_PEPTIDE_CHAIN_ELONGATION	VEH	-0.0209437
REACTOME_CYCLIN_E_ASSOCIATED_EVENTS_DURING_G1_S_TRANSITION_	VEH	-0.229136
REACTOME_M_G1_TRANSITION	VEH	-0.380974
REACTOME_G1_S_TRANSITION	VEH	-0.272436
REACTOME_CYCLIN_A_B1_ASSOCIATED_EVENTS_DURING_G2_M_TRANSITION	VEH	-0.235247
REACTOME_CDT1_ASSOCIATION_WITH_THE_CDC6_ORC_ORIGIN_COMPLEX	VEH	-0.333634
REACTOME_SYNTHESIS_OF_DNA	VEH	-0.37518
REACTOME_ASSEMBLY_OF_THE_PRE_REPLICATIVE_COMPLEX	VEH	-0.356449
REACTOME_S_PHASE	VEH	-0.316921
KEGG_RIBOSOME	DHT	0.106987
KEGG_DNA_REPLICATION	DHT	0.391548
REACTOME_TRANSLATION	DHT	0.0729225
REACTOME_PEPTIDE_CHAIN_ELONGATION	DHT	0.0649705
REACTOME_CYCLIN_E_ASSOCIATED_EVENTS_DURING_G1_S_TRANSITION_	DHT	0.203912
REACTOME_M_G1_TRANSITION	DHT	0.243237
REACTOME_G1_S_TRANSITION	DHT	0.234413
REACTOME_CYCLIN_A_B1_ASSOCIATED_EVENTS_DURING_G2_M_TRANSITION	DHT	0.293749
REACTOME_CDT1_ASSOCIATION_WITH_THE_CDC6_ORC_ORIGIN_COMPLEX	DHT	0.164716
REACTOME_SYNTHESIS_OF_DNA	DHT	0.258874
REACTOME_ASSEMBLY_OF_THE_PRE_REPLICATIVE_COMPLEX	DHT	0.199511
REACTOME_S_PHASE	DHT	0.251101
KEGG_RIBOSOME	VEH	-0.121919
KEGG_DNA_REPLICATION	VEH	-0.0112354
REACTOME_TRANSLATION	VEH	-0.0731762
REACTOME_PEPTIDE_CHAIN_ELONGATION	VEH	-0.10905
REACTOME_CYCLIN_E_ASSOCIATED_EVENTS_DURING_G1_S_TRANSITION_	VEH	-0.219892
REACTOME_M_G1_TRANSITION	VEH	-0.13193
REACTOME_G1_S_TRANSITION	VEH	-0.0605282
REACTOME_CYCLIN_A_B1_ASSOCIATED_EVENTS_DURING_G2_M_TRANSITION	VEH	-0.078714
REACTOME_CDT1_ASSOCIATION_WITH_THE_CDC6_ORC_ORIGIN_COMPLEX	VEH	-0.241187
REACTOME_SYNTHESIS_OF_DNA	VEH	-0.119028
REACTOME_ASSEMBLY_OF_THE_PRE_REPLICATIVE_COMPLEX	VEH	-0.183498
REACTOME_S_PHASE	VEH	-0.0904072
KEGG_RIBOSOME	DHT	-0.416257
KEGG_DNA_REPLICATION	DHT	0.653564
REACTOME_TRANSLATION	DHT	-0.0830292
REACTOME_PEPTIDE_CHAIN_ELONGATION	DHT	-0.406795
REACTOME_CYCLIN_E_ASSOCIATED_EVENTS_DURING_G1_S_TRANSITION_	DHT	0.350443
REACTOME_M_G1_TRANSITION	DHT	0.575394
REACTOME_G1_S_TRANSITION	DHT	0.484191
REACTOME_CYCLIN_A_B1_ASSOCIATED_EVENTS_DURING_G2_M_TRANSITION	DHT	0.361887
REACTOME_CDT1_ASSOCIATION_WITH_THE_CDC6_ORC_ORIGIN_COMPLEX	DHT	0.501026
REACTOME_SYNTHESIS_OF_DNA	DHT	0.552528
REACTOME_ASSEMBLY_OF_THE_PRE_REPLICATIVE_COMPLEX	DHT	0.536656
REACTOME_S_PHASE	DHT	0.501645
KEGG_RIBOSOME	DHT	0.522823
KEGG_DNA_REPLICATION	DHT	-0.0876411
REACTOME_TRANSLATION	DHT	0.237162
REACTOME_PEPTIDE_CHAIN_ELONGATION	DHT	0.476631
REACTOME_CYCLIN_E_ASSOCIATED_EVENTS_DURING_G1_S_TRANSITION_	DHT	-0.102913
REACTOME_M_G1_TRANSITION	DHT	-0.117423
REACTOME_G1_S_TRANSITION	DHT	-0.140966
REACTOME_CYCLIN_A_B1_ASSOCIATED_EVENTS_DURING_G2_M_TRANSITION	DHT	0.0428976
REACTOME_CDT1_ASSOCIATION_WITH_THE_CDC6_ORC_ORIGIN_COMPLEX	DHT	-0.0986421
REACTOME_SYNTHESIS_OF_DNA	DHT	-0.119292
REACTOME_ASSEMBLY_OF_THE_PRE_REPLICATIVE_COMPLEX	DHT	-0.109924
REACTOME_S_PHASE	DHT	-0.111212
KEGG_RIBOSOME	VEH	-0.161432
KEGG_DNA_REPLICATION	VEH	-0.400963
REACTOME_TRANSLATION	VEH	-0.19966
REACTOME_PEPTIDE_CHAIN_ELONGATION	VEH	-0.127753
REACTOME_CYCLIN_E_ASSOCIATED_EVENTS_DURING_G1_S_TRANSITION_	VEH	-0.511229
REACTOME_M_G1_TRANSITION	VEH	-0.554649
REACTOME_G1_S_TRANSITION	VEH	-0.495315
REACTOME_CYCLIN_A_B1_ASSOCIATED_EVENTS_DURING_G2_M_TRANSITION	VEH	-0.401604
REACTOME_CDT1_ASSOCIATION_WITH_THE_CDC6_ORC_ORIGIN_COMPLEX	VEH	-0.5715
REACTOME_SYNTHESIS_OF_DNA	VEH	-0.538989
REACTOME_ASSEMBLY_OF_THE_PRE_REPLICATIVE_COMPLEX	VEH	-0.566119
REACTOME_S_PHASE	VEH	-0.500792
KEGG_RIBOSOME	VEH	-0.202145
KEGG_DNA_REPLICATION	VEH	-0.269794
REACTOME_TRANSLATION	VEH	-0.134744
REACTOME_PEPTIDE_CHAIN_ELONGATION	VEH	-0.130848
REACTOME_CYCLIN_E_ASSOCIATED_EVENTS_DURING_G1_S_TRANSITION_	VEH	-0.212351
REACTOME_M_G1_TRANSITION	VEH	-0.270889
REACTOME_G1_S_TRANSITION	VEH	-0.17896
REACTOME_CYCLIN_A_B1_ASSOCIATED_EVENTS_DURING_G2_M_TRANSITION	VEH	-0.106522
REACTOME_CDT1_ASSOCIATION_WITH_THE_CDC6_ORC_ORIGIN_COMPLEX	VEH	-0.303189
REACTOME_SYNTHESIS_OF_DNA	VEH	-0.230332
REACTOME_ASSEMBLY_OF_THE_PRE_REPLICATIVE_COMPLEX	VEH	-0.283906
REACTOME_S_PHASE	VEH	-0.202626

[truncated: 27 more sheets: Figure 3f, Figure 3g, Figure 4b, Figure 4c, Figure 4d, Figure 4e, Figure 4f, Figure 4g, Figure 4h, Figure 5a, Figure 5b, Figure 5d-f, Supplementary Figure 1a, Supplementary Figure 1b, Supplementary Figure 1c, Supplementary Figure 2, Supplementary Figure 3a, Supplementary Figure 3b, Supplementary Figure 4a, Supplementary Figure 4b …]
